# Supplementary material for: Gene co-expression network analysis reveals pathways associated with graft healing by asymmetric profiling in tomato
Source: BMC Plant Biol. 2019 Aug 24;19:373. doi: 10.1186/s12870-019-1976-7 (PMC6708225; doi:10.1186/s12870-019-1976-7)
Supplement: Supplementary file 1 — Table S1. Mapping information of the 32 transcriptoms. Table S2. Log2-transformed FPKM values of the 3409 variable genes. Table S3. Significant GO terms of each gene set. (XLSX 1705 kb) [file 12870_2019_1976_MOESM1_ESM.xlsx]

## Sheet: TableS1
	samples	over all read alignment rate	aligned pairs	multiple alignment rate
	CSD1R1	0.833	19280787	0.012
	CSD1R2	0.848	17165022	0.011
	CSD2R1	0.851	17891344	0.013
	CSD2R2	0.844	18596907	0.013
	CSU1R1	0.904	17543974	0.011
	CSU1R2	0.851	18557123	0.011
	CSU2R1	0.85	20618714	0.012
	CSU2R2	0.858	20577689	0.012
	CGD1R1	0.845	18171577	0.012
	CGD1R2	0.835	18088822	0.012
	CGD2R1	0.871	19600620	0.012
	CGD2R2	0.873	20223093	0.013
	CGU1R1	0.847	18903574	0.013
	CGU1R2	0.842	18254847	0.012
	CGU2R1	0.835	18938541	0.013
	CGU2R2	0.854	19176343	0.013
	TSD1R1	0.658	12659838	0.014
	TSD1R2	0.663	12041490	0.013
	TSD2R1	0.675	13867986	0.014
	TSD2R2	0.671	15593321	0.014
	TSU1R1	0.683	14017595	0.011
	TSU1R2	0.69	13723958	0.012
	TSU2R1	0.678	14622674	0.012
	TSU2R2	0.683	16134739	0.012
	TGD1R1	0.662	13484134	0.014
	TGD1R2	0.675	13147721	0.014
	TGD2R1	0.694	13257616	0.015
	TGD2R2	0.693	14307130	0.014
	TGU1R1	0.676	14387674	0.014
	TGU1R2	0.667	13025380	0.014
	TGU2R1	0.705	15866860	0.015
	TGU2R2	0.703	13832877	0.014

## Sheet: TableS2
Log2FPKM:	ID	CSU1R1	CSU1R2	CSD1R1	CSD1R2	TSU1R1	TSU1R2	TSD1R1	TSD1R2	CGU1R1	CGU1R2	CGD1R1	CGD1R2	TGU1R1	TGU1R2	TGD1R1	TGD1R2	CSU2R1	CSU2R2	CSD2R1	CSD2R2	TSU2R1	TSU2R2	TSD2R1	TSD2R2	CGU2R1	CGU2R2	CGD2R1	CGD2R2	TGU2R1	TGU2R2	TGD2R1	TGD2R2	Module	Color	Gene name	Annotation
	Solyc00g009090.2	5.18243	5.02247	0.287851	0.561463	5.20492	5.08422	0.296214	0.534825	5.00311	4.96954	0.733019	0.655075	4.37609	4.1101	0.800551	0.649288	5.30292	5.37836	0.327303	0.655485	4.47726	4.26027	0.34279	0.511112	5.29065	5.14716	0.827356	0.833661	4.0212	4.13291	0.415349	0.650757	ME1	turquoise	At1g34110	Probable LRR receptor-like serine/threonine-protein kinase At1g34110;At1g34110;ortholog
	Solyc00g009110.2	6.42596	6.2227	4.52332	4.49404	5.96949	5.95703	4.35447	4.30862	5.4184	5.43153	4.31793	4.34635	5.41818	5.3703	4.70827	4.64372	6.57355	6.5363	4.3726	4.51712	6.05003	6.09585	4.48481	4.49181	5.14035	5.22165	4.53252	4.52507	5.51957	5.43531	4.8148	4.65245	ME2	blue	IP5P1	Type I inositol polyphosphate 5-phosphatase 1;IP5P1;ortholog
	Solyc00g009120.2	4.69887	4.52091	3.58227	3.64252	2.59137	2.73215	2.30954	2.52271	3.68336	3.48927	2.66282	2.8871	1.7055	0.873737	1.56917	1.30725	4.50192	4.33389	3.02812	3.33014	1.63059	1.76935	2.4688	2.54371	3.4065	3.14446	3.02626	3.31039	1.53991	1.3383	1.48415	1.26127	ME7	black	At4g09750	NAD(P)-binding Rossmann-fold superfamily protein;At4g09750;ortholog
	Solyc00g024150.2	5.18731	5.19242	6.34963	6.35709	5.05627	4.92872	6.12607	5.90883	5.50948	5.37401	5.96574	5.84022	4.45872	4.81105	5.64575	5.5279	4.93709	4.84437	6.09054	5.99135	4.62778	4.66773	5.88085	5.95175	4.74996	4.84341	5.72597	5.81394	4.72584	4.70989	5.68345	5.70216	ME1	turquoise	MWD22.5	AT5g51110/MWD22_5;MWD22.5;ortholog
	Solyc00g028960.1	0	0	3.8599	4.4301	0	0	5.1467	5.53192	0	0	3.43755	4.41058	0	1.95056	4.11458	3.90382	0	0	3.73015	4.38853	0	0	4.89138	4.89085	0	0	3.04668	2.91779	1.07071	0	3.7429	3.48021	ME1	turquoise	GRXS7	Monothiol glutaredoxin-S7;GRXS7;ortholog
	Solyc00g049520.2	6.42596	6.31805	8.96584	9.08524	6.12689	6.32201	8.16253	8.32515	8.24319	8.07415	8.85267	8.8894	7.31425	7.55528	8.32708	8.0649	6.20923	6.09312	8.95829	8.83313	5.89368	5.79373	8.13047	8.27772	8.48417	8.56957	8.88623	8.81198	7.20248	7.28188	8.01912	7.99262	ME8	pink	SCPL17	Serine carboxypeptidase-like 17;SCPL17;ortholog
	Solyc00g050430.2	3.27293	3.29923	5.28782	5.37104	2.82881	2.84042	4.78652	4.79681	6.23644	6.06881	4.97952	5.15914	4.54934	4.52922	3.46979	3.31544	3.71197	3.83409	4.32973	4.23106	3.62908	3.45806	3.79528	4.02459	6.30039	6.32765	4.79782	4.69133	5.12822	5.12305	3.73403	3.73668	ME0	grey	BHLH93	Transcription factor bHLH93;BHLH93;ortholog
	Solyc00g057880.2	4.44994	4.47325	3.41422	4.30625	2.21945	2.09278	1.27877	1.98732	3.65544	3.87632	3.67212	3.46586	1.48923	1.55137	1.56071	1.17708	4.32925	3.79086	3.84309	3.94058	2.23973	2.37763	1.77851	2.62607	3.53665	4.33702	3.73914	3.70824	1.83138	1.71233	1.75817	1.97509	ME7	black	KIN5D	Kinesin-like protein KIN-5D;KIN5D;ortholog
	Solyc00g058890.1	5.71635	7.24998	0	0	4.74936	4.88015	0	0	2.78143	3.61602	0.997024	1.35402	1.41663	0	0.678864	0.664031	6.19356	5.99536	0	0	3.84049	4.01716	0	1.04518	2.1489	2.85947	0.995865	0.951529	0.561138	0.612777	0	0	ME2	blue	At4g30450	At4g30450;At4g30450;ortholog
	Solyc00g059500.1	2.61384	4.18233	6.01812	3.01649	4.98447	5.25215	5.01707	5.13783	4.35993	3.50083	3.01934	3.7648	5.27317	4.99566	4.76683	4.77147	4.62609	3.36811	4.13714	4.04559	4.92588	4.81332	4.92676	4.87262	4.34088	3.12615	3.97774	3.66538	4.98718	4.83188	4.66599	4.72143	ME7	black	AAPT1	Choline/ethanolaminephosphotransferase 1;AAPT1;ortholog
	Solyc00g096460.1	4.06111	0	4.50866	3.70368	5.24686	4.54168	0	5.14438	2.85783	4.34103	3.61942	5.71136	4.79371	5.22641	3.42964	5.17063	4.32619	2.71733	4.2165	2.93338	4.44416	2.71423	0	4.72147	4.51099	3.96596	3.14827	4.39737	5.32619	5.23387	2.98194	4.54273	ME0	grey	At4g08310	DNA ligase;At4g08310;ortholog
	Solyc00g098560.2	4.52018	4.18934	6.02128	6.14123	3.92351	3.91241	5.79753	6.03024	4.97523	4.92506	5.82304	5.8726	4.91125	5.00687	5.36273	5.4175	4.13066	4.25032	5.79624	5.78852	3.77984	4.02542	5.72544	5.91917	4.76042	4.84903	5.42655	5.43527	4.93124	4.88804	5.44109	5.40507	ME5	green	MED37C	Probable mediator of RNA polymerase II transcription subunit 37c;MED37C;ortholog
	Solyc00g106650.1	3.02935	3.60587	3.83538	0	5.11798	4.73647	3.5082	0	4.18899	4.21973	0	4.6243	3.19236	3.21865	3.30848	3.16865	0	3.49111	5.04763	4.97427	3.77218	4.72578	4.45416	4.03876	5.35478	3.84141	3.03016	2.82982	0	5.36161	3.76961	4.42206	ME0	grey	At4g06598	Uncharacterized protein At4g06598;At4g06598;ortholog
	Solyc00g110870.2	4.38812	4.34359	3.95381	3.71981	4.88501	4.93876	3.09793	3.11113	4.04556	4.16831	3.31251	3.53943	4.80567	4.77851	3.65422	3.98873	4.38994	4.3413	3.53437	3.59157	5.09162	4.95036	2.88975	2.59554	4.59569	4.58509	3.5028	3.45258	4.80873	4.86541	3.53957	3.53925	ME1	turquoise	At4g23740	Probable inactive receptor kinase At4g23740;At4g23740;ortholog
	Solyc00g136260.1	4.65401	4.90182	4.90789	5.01335	3.96692	3.82868	4.1276	4.12655	2.97353	2.4347	3.80182	3.57211	3.22466	2.52882	4.24993	4.60763	4.32878	4.53049	5.18568	5.3039	3.62658	4.0925	5.12422	4.94399	1.56696	2.41471	3.4519	3.16001	2.9366	3.4666	4.46505	4.28609	ME6	red	ATL23	E3 ubiquitin-protein ligase ATL23;ATL23;ortholog
	Solyc00g136560.2	2.52523	2.58943	5.86998	6.02145	1.99539	1.48702	3.42653	2.80493	1.71807	1.42819	3.44196	2.97796	1.09553	1.32059	1.4481	0.796104	2.81385	2.97268	5.36419	5.47009	1.52637	0.461284	3.95366	4.03616	1.94353	1.00892	3.11086	3.42494	1.27662	1.60814	2.13538	2.00463	ME10	purple	At5g58770	Dehydrodolichyl diphosphate synthase 2;At5g58770;ortholog
	Solyc00g140060.2	6.17616	5.15248	7.69221	7.8827	6.24148	6.09414	6.83446	6.49317	6.91146	6.93898	7.54831	7.71822	6.45925	6.32985	6.72886	6.63621	6.40974	6.31659	7.52703	7.572	6.17861	6.11056	6.8252	6.6408	6.91613	7.08729	7.71114	7.58292	6.63648	6.45155	6.86419	6.73303	ME8	pink	TPP2	Tripeptidyl-peptidase 2;TPP2;ortholog
	Solyc00g157080.1	0.714631	1.30221	1.5366	1.34321	2.645	2.59039	0.471287	0.490869	2.26908	3.12439	4.5452	4.76874	3.02644	3.40037	3.88131	4.28038	1.07359	1.04985	1.21921	1.92486	2.51729	2.87589	1.23953	0	3.80917	3.88391	4.69758	4.71369	3.85398	3.9453	4.81454	4.43291	ME6	red	MPO12.160	A-kinase anchor-like protein;MPO12.160;ortholog
	Solyc00g174330.2	6.53397	7.0489	9.82712	9.8736	3.59492	3.82527	7.22702	7.30432	10.2532	10.1757	9.91979	9.9139	6.85449	7.02425	7.39502	7.14859	6.26688	6.12358	10.3314	10.3468	3.07878	3.4085	7.89035	7.88059	10.0882	10.0973	10.2393	10.1773	9.28493	9.39288	9.44768	9.45586	ME2	blue	PRB1	Pathogenesis-related protein 1;PRB1;ortholog
	Solyc00g174340.1	7.89523	8.43766	11.2049	11.3884	5.2161	4.79562	8.79218	8.86193	11.7767	11.6366	11.4241	11.4548	8.39197	8.43639	8.70345	8.55329	7.67589	7.50681	11.9209	11.8867	4.61697	4.30548	9.43785	9.52263	11.576	11.5466	11.7406	11.6632	10.8356	10.8179	10.9542	11.0607	ME2	blue	PR1	CAP (Cysteine-rich secretory proteins, Antigen 5, and Pathogenesis-related 1 protein) superfamily protein;PR1;ortholog
	Solyc00g178340.1	2.71206	2.66475	2.27128	2.23773	2.22636	2.27316	2.33545	1.90197	3.64769	3.96601	2.31166	3.09807	3.7933	3.81156	2.97294	2.75636	4.10292	4.08791	3.35341	3.31377	3.84397	4.02127	3.03633	3.58915	5.2011	5.36265	4.18399	4.41474	4.77662	4.24297	3.50027	3.81614	ME3	brown	BCAT2	Branched-chain-amino-acid aminotransferase 2, chloroplastic;BCAT2;ortholog
	Solyc00g179240.1	7.73455	0	6.55852	0	0	6.02976	0	0	6.16886	0	0	0	0	0	0	0	0	6.06006	6.92125	0	7.49966	6.19407	0	0	0	0	6.78355	7.50303	0	6.68653	6.51441	0	ME0	grey	SOC1	MADS-box protein SOC1;SOC1;ortholog
	Solyc00g206460.1	4.64613	4.89337	6.00242	6.11067	4.93037	5.17568	6.74201	6.8157	4.42132	4.46727	6.1381	5.88577	4.15177	4.28537	5.12595	5.13103	5.13581	5.10677	5.29369	5.44295	4.78346	4.89158	5.60955	5.66697	4.36113	4.37001	5.23533	5.15327	4.25923	4.35778	4.43637	4.5905	ME3	brown	EXO	Protein EXORDIUM;EXO;ortholog
	Solyc00g217960.1	3.17877	3.52554	5.73989	5.75707	3.36377	3.05252	5.75155	5.76827	4.15084	3.68996	5.82881	5.58078	4.242	4.07591	4.92226	4.86827	4.14103	3.19386	4.36321	4.22006	2.75754	2.91852	5.36257	5.61565	3.85041	4.05545	5.12151	4.88115	3.50293	3.69688	4.68595	4.67543	ME1	turquoise	ATL49	Putative RING-H2 finger protein ATL49;ATL49;ortholog
	Solyc00g227860.1	2.8003	2.781	5.72709	5.74093	2.97489	2.96117	5.14687	5.13258	3.76694	3.74527	5.21923	5.26871	3.8812	3.81774	4.83572	5.06998	2.35931	2.47247	6.01354	6.05138	2.54023	2.7655	5.54208	5.46809	4.73354	4.50973	5.60155	5.45795	4.09616	3.98839	5.08377	5.26981	ME2	blue	UGT91A1	UDP-glycosyltransferase 91A1;UGT91A1;ortholog
	Solyc00g233480.1	3.35713	2.88042	5.46515	5.45115	2.18308	2.39715	4.86485	4.71008	6.45454	6.38173	6.442	6.56112	5.71108	5.65631	5.71754	5.3506	4.6794	4.2759	6.51217	6.26327	2.46674	2.69923	5.17103	5.16785	6.26704	6.18164	6.80007	6.83131	5.35109	5.32337	5.37573	5.52814	ME2	blue	ABCG13	ABC transporter G family member 13;ABCG13;ortholog
	Solyc00g247300.2	5.22624	5.1188	3.39918	3.62997	3.86691	3.66062	4.28825	4.17824	3.87084	4.0575	3.82487	3.73808	4.91645	4.90743	4.91251	4.86137	4.8966	4.97243	3.56679	3.58401	3.65698	3.58136	2.59845	2.73756	3.73682	3.8738	3.87485	3.78831	4.71103	4.79071	3.98938	4.28502	ME4	yellow	CYP71A18	Cytochrome P450 71A18;CYP71A18;ortholog
	Solyc00g273110.1	4.79891	5.36759	0	5.43062	0	5.15856	0	0	5.31874	4.48868	0	0	0	5.01778	0	0	6.34315	5.75743	4.97513	0	4.59808	0	4.73225	0	0	0	0	0	0	0	0	0	ME0	grey	At1g13730	At1g13730;At1g13730;ortholog
	Solyc00g323130.2	3.04808	3.05014	5.7707	5.98888	3.31642	2.85562	3.08606	3.58589	5.36872	5.41439	4.44108	4.57341	6.01026	5.96348	3.87344	3.58369	3.72469	3.94264	5.92184	5.83745	3.3753	3.46112	3.78495	3.46946	5.56035	5.57576	4.58694	4.18156	6.18371	6.11055	4.45429	4.3121	ME0	grey	At5g28010	Polyketide cyclase/dehydrase and lipid transport superfamily protein;At5g28010;ortholog
	Solyc01g005040.2	0.857584	1.08885	4.48202	4.73169	1.2857	0.856979	4.78938	4.9717	2.91345	2.61462	4.73528	4.69408	2.55558	3.14166	4.09786	4.16466	0.606657	1.01777	5.184	5.05941	0.247721	0.225543	5.33798	5.37765	3.81782	3.92145	5.12192	4.98481	2.84795	2.51079	4.30266	4.61404	ME2	blue	At4g19200	At4g19200;At4g19200;ortholog
	Solyc01g005120.2	7.13487	7.18808	4.62325	4.49911	6.98604	7.01883	4.9934	4.77207	6.45278	6.42278	5.53023	5.39756	6.6956	6.66913	5.81186	5.96886	7.08525	7.0743	4.67027	4.68605	7.23878	7.27162	4.89914	4.85479	6.10836	6.13312	5.68907	5.6246	6.45669	6.53118	5.99596	6.05338	ME1	turquoise	XTH27	Probable xyloglucan endotransglucosylase/hydrolase protein 27;XTH27;ortholog
	Solyc01g005140.2	5.81403	5.69126	5.23094	5.38507	4.70482	4.75939	2.9746	3.06753	4.73706	4.55624	5.03671	5.20918	4.04353	3.99048	3.50886	3.67318	5.71744	5.67873	5.03778	5.01676	4.44298	4.49827	3.16889	3.33379	5.06066	5.06351	5.28435	5.39957	4.3587	4.38691	4.33744	4.51719	ME7	black	rps3	30S ribosomal protein S3, chloroplastic;rps3;ortholog
	Solyc01g005230.2	0.320478	0.208236	4.83248	5.01927	0.500073	0.225466	2.11494	2.69944	2.12629	1.99061	3.69696	3.76487	0.797599	0.348427	1.98077	1.81202	0.278193	0.18986	4.89772	4.83516	0.205743	0.0975128	2.64469	2.77204	2.57183	2.06481	3.91014	3.92429	1.36329	0.74245	2.17641	2.11239	ME8	pink	At5g37990	Probable S-adenosylmethionine-dependent methyltransferase At5g37990;At5g37990;ortholog
	Solyc01g005290.2	4.73298	4.68172	2.91673	2.81891	4.37612	4.30854	1.61056	2.41539	4.4665	4.23479	3.49672	3.19832	3.46153	3.43912	3.08531	2.76133	4.19844	4.12363	2.73364	2.83978	3.56971	3.75374	1.42232	2.11848	3.27848	3.79768	3.56557	3.47007	2.9341	2.63949	2.47879	2.73021	ME5	green	At1g14820	AT1G14820 protein;At1g14820;ortholog
	Solyc01g005320.2	5.14046	5.18372	0.559517	0.412168	6.2563	6.08658	0.644434	0.777973	5.67628	5.51717	3.70332	3.78264	6.0437	6.06137	5.74012	5.65054	4.90241	4.96602	0.257326	0.954311	5.99789	5.9492	2.28769	2.22373	5.12968	5.19469	3.94472	3.99407	5.85314	5.79768	5.13969	5.21321	ME4	yellow	At2g46890	3-oxo-5-alpha-steroid 4-dehydrogenase (DUF1295);At2g46890;ortholog
	Solyc01g005390.2	3.24521	3.95077	5.26662	5.39263	2.73363	3.41232	2.59881	2.71657	5.32243	5.27428	4.50811	4.71951	4.70435	4.55461	3.6468	3.3781	3.5136	3.10908	4.64534	4.74604	3.40703	3.22717	3.10758	2.50418	4.76824	4.42639	4.61509	4.64669	4.50178	4.41864	4.06534	4.01831	ME7	black	NUDT17	Nudix hydrolase 17, mitochondrial;NUDT17;ortholog
	Solyc01g005400.2	4.96868	4.99395	2.74648	2.43306	4.04804	3.9597	2.0459	2.32954	5.47238	5.37267	3.53866	3.88706	4.88209	4.87123	3.52857	3.40158	4.90644	4.92816	2.42241	2.73265	4.36639	4.22977	2.11244	2.21942	4.96394	5.16056	3.57643	3.36512	4.41959	4.40787	3.16499	3.03429	ME4	yellow	PXG4	Probable peroxygenase 4;PXG4;ortholog
	Solyc01g005410.2	7.37724	7.15162	6.74688	6.72143	6.45229	6.2653	5.13494	5.08862	6.54865	6.4574	6.39946	6.32389	5.84925	5.94438	5.5727	5.37929	7.32108	7.31645	6.37633	6.31621	5.69696	5.6955	5.21299	5.2773	6.45568	6.58124	6.35035	6.3771	5.63964	5.66275	5.48968	5.60449	ME7	black	PXG4	Probable peroxygenase 4;PXG4;ortholog
	Solyc01g005460.2	5.45179	5.25213	3.04564	3.46994	5.33971	5.27597	3.24698	3.53139	5.14877	5.2139	4.38843	4.66677	5.27152	5.58739	5.38179	5.10663	5.46312	5.28665	3.18448	3.28787	5.57177	5.67869	3.62403	3.58274	5.07591	5.1214	4.58137	4.49334	5.28996	5.15503	4.92096	4.75652	ME4	yellow	At1g23220	Dynein light chain type 1 family protein;At1g23220;ortholog
	Solyc01g005470.2	2.83382	2.77609	8.48589	8.5997	2.65564	3.06762	8.27844	8.23788	5.29279	4.86918	7.39429	7.49898	5.78238	5.85459	7.54474	7.33333	2.33771	1.68454	8.47168	8.42074	0.978231	1.11839	7.79162	7.83385	5.4106	5.14687	6.94403	6.9791	4.87542	4.91354	6.81058	6.85641	ME2	blue	PCR3	Protein PLANT CADMIUM RESISTANCE 3;PCR3;ortholog
	Solyc01g005500.2	0.450973	0.424672	1.6734	1.83184	0	0.319431	3.1662	3.2134	3.18856	3.6713	3.67617	3.82024	5.05289	5.05033	4.6698	4.92549	0	0.390034	1.86295	1.95826	0.154457	0.141125	2.22378	1.79922	2.83025	2.89656	3.44261	3.6955	4.25447	4.43772	3.91155	4.15604	ME6	red	SDR2a	Short-chain dehydrogenase reductase 2a;SDR2a;ortholog
	Solyc01g005590.2	6.42689	6.23886	5.34006	5.84969	7.41572	7.63338	5.0528	5.29044	7.08119	6.86696	6.72675	6.45407	7.72046	7.87572	7.3663	7.38304	6.34653	6.25151	5.47946	5.53516	7.54411	7.51482	5.52356	5.62653	6.99944	6.95191	6.72532	6.86039	7.41631	7.29044	7.12644	7.14002	ME3	brown	BZIP61	Basic leucine zipper 61;BZIP61;ortholog
	Solyc01g005680.2	3.95743	3.99405	5.0854	5.36624	4.50812	4.50523	5.76705	5.80978	3.36581	3.36061	4.54821	4.87049	4.55536	4.66521	5.63963	5.50439	2.89387	3.17358	5.2597	5.27264	3.75672	3.91386	5.51173	5.50354	3.33952	3.37188	4.73837	4.66694	3.58424	3.84161	4.95538	4.91095	ME1	turquoise	LOG8	Cytokinin riboside 5'-monophosphate phosphoribohydrolase LOG8;LOG8;ortholog
	Solyc01g005730.2	3.06764	3.03828	4.33428	4.38776	1.84376	2.10504	3.00992	3.02969	3.31182	3.24539	4.26455	4.31978	1.56885	1.69172	2.22461	2.4216	2.57621	2.8156	4.00615	4.04955	0.992623	1.20139	2.91215	2.79244	3.90065	3.88325	4.8087	4.7218	2.15543	1.95172	2.50756	2.3228	ME8	pink	RLP56	Receptor like protein 56;RLP56;ortholog
	Solyc01g005760.2	3.08236	3.15822	4.82684	4.87432	3.11509	3.4504	4.09598	3.92336	5.06693	5.03157	5.22031	5.25265	4.40001	4.35445	4.58582	4.54052	3.02392	3.09049	5.08307	5.01997	3.0455	2.73667	4.23611	4.26423	4.8942	4.91647	5.55409	5.58733	4.25742	4.14861	4.51417	4.49137	ME2	blue	RLP12	Receptor-like protein 12;RLP12;ortholog
	Solyc01g005990.2	4.0796	4.12609	1.3165	1.87874	5.2474	5.0713	2.83731	2.49053	5.72397	5.49037	1.80544	2.06298	5.23745	5.40695	3.28013	3.14713	4.13545	4.02828	1.04606	0.539531	5.59037	5.59371	2.84399	2.89782	5.46871	5.54262	2.70895	3.08964	5.58156	5.64093	3.08748	3.15879	ME1	turquoise	AtXYP10	At2g44300;AtXYP10;ortholog
	Solyc01g006020.2	5.82623	6.0747	6.82563	6.8561	5.58382	5.59799	7.40621	7.29574	5.21053	5.26555	6.22686	6.1847	5.55106	5.5833	6.03396	6.16525	5.59705	5.41081	6.48483	6.33676	5.4043	5.50466	7.21366	7.32818	5.08934	5.16219	5.77384	5.74669	5.36627	5.50212	6.09726	6.21823	ME4	yellow	At3g32930	6,7-dimethyl-8-ribityllumazine synthase;At3g32930;ortholog
	Solyc01g006060.2	5.1593	5.27418	0.774868	0.275	5.96881	5.91348	1.74253	1.59656	6.38172	6.29133	4.52306	4.53295	6.94028	6.98577	5.96426	5.88222	4.87822	4.52542	1.41078	1.85988	6.04344	5.88738	2.43352	2.71179	6.26027	6.1514	5.1571	5.08282	6.82713	6.71133	6.08866	5.93071	ME3	brown	DIR19	Dirigent protein 19;DIR19;ortholog
	Solyc01g006240.2	4.9212	4.67925	2.51285	2.48986	4.46573	4.58942	2.44208	2.90453	4.38698	4.13638	3.98411	4.16952	4.39574	4.64907	4.42182	4.2045	4.46449	4.77512	1.91245	2.3314	5.20886	4.76206	2.17768	1.92727	4.18621	4.25346	4.05261	3.65492	4.50343	4.29911	4.25921	4.1619	ME4	yellow	FBL11	BTB/POZ domain-containing protein FBL11;FBL11;ortholog
	Solyc01g006300.2	8.02856	8.03981	7.85667	7.96262	8.34926	8.32188	9.18415	9.23496	8.40522	8.33884	8.71707	8.73298	9.15924	9.19583	9.5577	9.5539	7.43471	7.36281	8.69467	8.63708	7.47864	7.47259	9.17163	9.15418	8.25013	8.24483	9.00351	8.94592	8.79582	8.82087	9.539	9.57534	ME9	magenta	PER53	Peroxidase 53;PER53;ortholog
	Solyc01g006390.2	0.785968	1.68952	0	0	0.575894	0.781435	0	0	1.87245	1.08759	0	0.30607	0.789243	1.22076	0	0	6.60082	6.74637	0	0.304929	3.86617	3.48868	0	0	2.82229	3.05976	0.526489	0	1.75754	2.42291	0.60007	0.578978	ME5	green		#N/A
	Solyc01g006400.2	6.05877	6.3764	5.73712	5.84964	6.99984	6.98663	6.52345	6.62469	7.0822	7.01422	5.67491	5.65446	7.51332	7.5287	6.74902	6.62903	9.10343	9.08266	6.38581	6.2989	8.63325	8.71881	6.78618	6.8006	7.30219	7.28434	5.98311	5.85634	7.63496	7.79079	6.96613	7.01256	ME1	turquoise	ESM1	GDSL-like lipase/acylhydrolase superfamily protein;ESM1;ortholog
	Solyc01g006430.2	9.07074	9.2384	10.1563	10.2034	8.9342	8.886	10.1853	10.2611	9.00779	9.04549	9.74229	9.71415	9.14018	9.09491	9.4093	9.48859	9.11405	9.13313	9.96462	9.92875	9.03508	9.06427	10.1514	10.1709	9.1409	9.16015	9.6893	9.64516	9.06943	9.17306	9.68224	9.68148	ME1	turquoise	FAD2	Delta(12)-fatty-acid desaturase;FAD2;ortholog
	Solyc01g006510.2	5.46394	5.62795	7.47836	7.49485	5.37816	5.4176	7.19009	7.17806	5.83463	5.82277	6.78429	6.77601	5.97017	5.79768	6.20055	6.28529	5.43983	5.32195	7.10227	7.0736	5.10356	5.26352	7.08638	7.16876	5.6886	5.63856	6.4612	6.40306	5.77923	5.92823	6.42261	6.42169	ME1	turquoise	SDH	Sorbitol dehydrogenase;SDH;ortholog
	Solyc01g006580.2	0.908884	0.810642	3.2513	3.47602	0.196625	0.534422	4.78205	4.77227	1.23255	1.07407	4.21691	4.53767	1.37297	1.42557	4.96087	4.77295	1.75502	1.27954	3.09888	3.52767	1.10388	1.27497	4.90664	4.85208	3.19122	2.87465	3.25321	3.23034	1.78457	2.14259	4.22459	4.16351	ME5	green	AOP3	2-oxoglutarate-dependent dioxygenase AOP3;AOP3;ortholog
	Solyc01g006660.1	1.89487	1.31392	1.05934	1.0166	3.46499	3.59792	1.92472	1.15994	1.63222	1.89283	0.913912	0.751604	5.14403	5.03508	3.63407	3.71517	2.89912	2.77428	1.1794	1.11923	4.91265	4.98077	1.8288	1.8151	3.40866	3.47905	0.851255	0.522376	5.30227	5.10558	3.35609	2.93813	ME10	purple	CRSP	CO(2)-response secreted protease;CRSP;ortholog
	Solyc01g006720.2	7.19626	7.07266	3.75538	3.77923	6.87592	6.82037	2.96606	2.96662	5.50925	5.42492	3.33595	3.46415	4.18715	4.20161	2.76949	2.95163	7.36165	7.29749	3.68233	3.71381	6.93443	6.9729	3.21973	3.04785	4.62101	4.65116	3.51287	3.45967	4.49845	4.3498	2.72735	2.9143	ME2	blue	ABCG27	ABC transporter G family member 27;ABCG27;ortholog
	Solyc01g006790.2	5.26658	5.40996	2.87261	3.22173	4.89095	5.11185	2.01301	2.47853	3.00617	2.69035	3.35363	3.17641	4.26215	4.50076	3.61678	3.61315	4.77528	4.98508	2.55385	2.62463	4.64533	4.7789	2.55172	2.9119	2.67304	2.84415	3.3604	3.19503	3.96023	3.71234	4.04167	4.13739	ME2	blue	T19F11.9	At3g11690;T19F11.9;ortholog
	Solyc01g006950.2	1.58326	1.61887	3.28053	3.54655	1.53094	1.16251	4.79032	4.90818	3.40762	3.34945	3.70187	4.12899	4.68693	4.53505	4.96232	5.00924	1.94393	1.4772	4.10126	4.1364	1.22173	1.37064	4.10246	4.31008	3.26369	3.53605	4.35062	4.11404	4.79254	4.66531	4.68199	4.63932	ME9	magenta	SYP121	Syntaxin-121;SYP121;ortholog
	Solyc01g007020.2	1.89404	1.87885	4.73735	4.71304	1.12549	1.7133	4.36841	4.19573	2.81629	2.55358	4.53305	4.66315	2.37793	2.55937	3.84952	3.68127	2.9388	2.73923	3.68317	3.49074	1.70222	1.66745	2.96571	2.82815	2.7444	2.65236	4.29652	4.1517	2.31217	2.37121	3.02498	2.99075	ME1	turquoise	PUB22	E3 ubiquitin-protein ligase PUB22;PUB22;ortholog
	Solyc01g007690.2	5.50764	4.98458	6.7142	6.53173	5.12041	5.05614	6.53381	6.82202	5.42124	4.77067	5.81053	5.5538	5.00167	1.4718	6.45771	6.08455	4.7522	4.61558	6.68504	6.84333	5.27828	4.72897	6.72705	6.66774	4.6531	4.87353	5.33022	5.55918	4.53903	5.01232	5.90432	5.92544	ME4	yellow	IRE3	Probable serine/threonine protein kinase IRE3;IRE3;ortholog
	Solyc01g007710.2	5.29001	4.69394	6.4586	6.30489	5.07975	5.00476	6.70169	6.67652	5.60278	4.88394	5.6482	5.73074	5.22943	1.21306	6.46597	6.28917	4.68336	4.62932	6.5965	6.69026	5.39015	4.93412	6.67586	6.61011	4.56552	4.82626	4.98468	5.43589	4.45035	4.91657	5.74129	5.68695	ME4	yellow	At5g19540	Putative uncharacterized protein;At5g19540;ortholog
	Solyc01g007730.2	5.2448	4.81886	5.35423	5.2838	5.1429	4.61082	5.93455	5.86368	4.22382	4.19801	4.8819	4.57436	3.47678	2.99048	4.90408	5.12206	4.39582	4.06121	5.84087	5.52206	4.6287	4.53848	5.53528	6.11326	4.30559	2.99186	4.5285	5.19277	3.15896	4.21183	5.35224	5.17576	ME3	brown	At1g74750	Pentatricopeptide repeat-containing protein At1g74750;At1g74750;ortholog
	Solyc01g008030.2	5.78016	5.53268	1.48976	1.14561	4.53316	4.99323	1.12046	0	5.6321	5.56448	2.92336	2.84388	4.45084	4.81039	1.04774	2.01803	5.81037	5.79857	0	1.45361	5.16413	5.19919	0	0.955674	6.6354	6.58988	3.90667	3.61146	4.95515	5.24187	1.91789	2.24302	ME1	turquoise	ABCA4	ABC transporter A family member 4;ABCA4;ortholog
	Solyc01g008070.2	5.59073	5.49767	6.32391	6.41844	5.02699	4.99808	6.00982	6.13253	4.85204	4.88482	5.70308	5.70532	4.86074	4.77015	4.83203	5.03754	5.12299	5.23631	5.70186	5.69934	4.60637	4.60497	5.96024	5.88804	4.65949	4.66111	5.10829	5.07305	4.88865	4.84697	5.24067	5.23457	ME10	purple	MCA23.20	AT5g47860/MCA23_20;MCA23.20;ortholog
	Solyc01g008110.2	7.84534	7.9551	7.31478	7.31966	9.11978	9.03913	7.43354	7.4426	8.36497	8.42403	7.43594	7.40438	8.57164	8.53562	7.58938	7.69175	8.17282	8.17401	7.55827	7.53277	9.31613	9.2818	7.57945	7.57736	8.39809	8.40933	7.48085	7.40814	8.53698	8.59061	7.67441	7.63226	ME1	turquoise	CYP51G1	Sterol 14-demethylase;CYP51G1;ortholog
	Solyc01g008340.2	3.98311	3.80129	3.25851	3.15999	5.18569	5.05523	4.36871	4.2006	3.87456	3.71241	3.28619	3.31884	4.66656	4.66433	4.64255	4.77658	3.74229	3.73163	3.29598	3.2702	5.14038	5.05209	4.33611	4.39848	4.05479	4.05895	3.63929	3.69671	4.84461	4.93345	4.61027	4.46584	ME7	black	At4g11630	At4g11630;At4g11630;ortholog
	Solyc01g008510.2	2.0979	2.2902	3.9449	3.81032	0.964772	0.764371	2.30049	2.51654	4.68728	4.5687	4.27467	4.20486	2.02175	2.03549	2.55021	2.41084	1.85503	1.83101	3.8134	2.79557	0.518363	1.11672	1.69978	1.90063	3.5525	3.41103	4.17751	4.05538	1.7278	2.38867	2.46203	2.53466	ME8	pink	F11M15.26	At1g51400/F5D21_10;F11M15.26;ortholog
	Solyc01g008620.2	0.124502	0.743882	3.41821	3.37644	0.345293	0.545093	4.40946	4.26796	3.19342	3.16874	3.68249	3.85872	4.36041	4.29366	5.77133	5.7111	0.387714	0.466811	5.10655	4.92994	0.321821	0.204041	4.53946	4.47776	3.88821	3.67261	4.86161	4.91062	6.71209	6.70188	6.97045	7.11816	ME9	magenta	At4g16260	Probable glucan endo-1,3-beta-glucosidase At4g16260;At4g16260;ortholog
	Solyc01g008850.2	6.31252	6.24749	8.23655	8.32534	6.4338	6.51112	8.05238	8.08059	6.26442	6.26909	7.28941	7.33541	5.94579	5.96401	6.98065	6.97868	5.93664	6.04075	7.78907	7.76698	6.05378	6.13251	7.83185	7.89522	5.65058	5.75448	6.74245	6.77099	5.811	5.85888	6.66894	6.70041	ME4	yellow	CIPK3	CBL-interacting serine/threonine-protein kinase 3;CIPK3;ortholog
	Solyc01g009040.2	5.06996	4.99391	3.04991	3.17115	5.21673	5.18491	3.59956	3.53615	4.60531	4.69872	3.50463	3.49821	4.5833	4.59435	3.93702	3.85905	5.16151	5.07226	2.89848	3.04861	5.2541	5.25606	3.37543	3.55716	4.83057	4.88612	3.73992	3.82333	4.55057	4.68567	3.78028	3.73416	ME1	turquoise	CYCB1-2	Cyclin-B1-2;CYCB1-2;ortholog
	Solyc01g009160.2	2.7347	2.77307	5.72326	5.78412	3.85489	3.76567	5.70373	5.6385	3.185	2.68363	4.90956	4.88022	3.18834	3.12329	4.1474	4.15187	3.21078	2.92803	4.21751	4.41681	3.49493	3.44034	4.54821	4.6206	3.15495	3.26638	4.16666	4.19171	3.21323	3.10625	3.87491	3.79968	ME1	turquoise	NHL13	NDR1/HIN1-like protein 13;NHL13;ortholog
	Solyc01g009300.2	5.7202	5.53777	4.30087	4.42605	6.07728	5.99056	4.1848	4.12239	5.76587	5.85817	5.40891	5.42224	6.16168	6.11249	5.68397	5.7544	5.48206	5.52159	4.0801	4.16973	5.95712	6.01204	4.1601	4.02542	5.75218	5.82946	5.43698	5.40881	5.97137	5.92376	5.72741	5.72237	ME4	yellow	NEK5	Serine/threonine-protein kinase Nek5;NEK5;ortholog
	Solyc01g009810.2	0.996898	0.54459	4.3032	4.39702	0.32554	0	3.87969	3.42289	3.98751	3.80595	4.4527	4.24994	2.46163	2.63573	3.06019	3.09687	0.715405	0.503443	5.24847	5.10737	0	0.270927	3.36202	3.45024	3.70946	3.37121	4.8774	4.95999	3.13907	3.12814	3.63509	4.38212	ME2	blue	BAK1	BRASSINOSTEROID INSENSITIVE 1-associated receptor kinase 1;BAK1;ortholog
	Solyc01g009860.2	5.46758	5.49317	7.93463	8.00617	4.68412	4.83955	8.06858	8.10485	5.95528	5.8416	7.21084	7.28381	6.0548	5.83043	7.02725	6.99938	5.24477	5.37832	8.34959	8.3069	4.73736	4.56733	8.26003	8.32515	6.00553	6.02122	7.17593	7.13191	5.80423	5.95516	7.03271	7.07492	ME1	turquoise	NAC083	NAC domain-containing protein 83;NAC083;ortholog
	Solyc01g010060.2	1.96508	2.13988	1.95684	1.89962	2.04682	1.64675	3.25466	3.69217	3.65275	3.47836	3.84523	3.418	4.29254	4.17445	4.46265	4.40159	2.7331	2.55834	2.71905	2.36923	1.8799	1.47353	3.42235	3.40271	3.27405	3.24476	3.61786	3.57124	4.33198	4.50113	4.0889	4.20574	ME6	red	At1g32780	Alcohol dehydrogenase-like 3;At1g32780;ortholog
	Solyc01g010200.2	5.45988	5.47178	6.21203	6.3176	4.63609	4.50299	4.91642	4.93076	5.95206	5.95562	6.08715	6.09899	4.73613	4.82467	4.85995	4.65453	5.24503	5.13985	6.39262	6.33941	4.58359	4.68004	4.66353	4.72901	6.08052	5.9432	6.22413	6.20749	4.94958	4.85034	4.8771	4.63991	ME7	black	F15B8.170	At3g57640;F15B8.170;ortholog
	Solyc01g010230.2	6.46712	6.5756	6.94054	7.19031	6.04442	5.81103	6.51277	6.4262	7.74433	7.47177	7.51284	7.70332	7.28317	7.34389	7.45963	7.24354	6.4611	6.18174	7.44951	7.41849	6.01585	6.03476	6.44867	6.54408	7.99521	7.9925	7.78986	7.84841	7.41954	7.28233	7.31925	7.33869	ME2	blue	At1g72080	Putative uncharacterized protein;At1g72080;ortholog
	Solyc01g010250.2	3.86348	3.8392	4.7451	4.9405	2.71441	2.73459	3.85807	3.74929	2.75619	2.72434	3.89281	3.96437	1.11062	0.893038	2.6213	2.41303	3.69253	3.44838	4.93103	4.74079	2.41302	2.04295	3.83707	4.14097	1.98342	2.04802	3.94465	3.87425	1.63811	1.06167	3.03676	2.68049	ME10	purple	At1g13700	Probable 6-phosphogluconolactonase 1;At1g13700;ortholog
	Solyc01g010310.2	5.40426	5.61036	3.67848	3.84153	5.91172	5.77899	4.41599	4.64711	5.89468	6.00059	4.96374	5.01324	6.11982	6.18955	5.58133	5.81341	5.32575	5.26932	3.92362	3.93471	5.9302	5.78781	4.69594	4.69982	6.04788	6.02822	5.1397	5.13495	5.81213	5.91107	5.36932	5.4611	ME10	purple	PDCB4	PLASMODESMATA CALLOSE-BINDING PROTEIN 4;PDCB4;ortholog
	Solyc01g010430.2	3.66944	3.68564	4.69967	4.7392	3.72695	3.60334	5.68106	5.45629	3.98376	3.73246	4.49431	4.41246	3.86579	4.04013	4.79976	4.61387	3.74428	3.88462	4.62531	4.71877	3.01138	3.10667	5.0477	5.01321	3.9577	4.08537	4.4588	4.48771	3.98386	3.87318	4.70792	4.72942	ME5	green	CROLIN 1	Actin cross-linking protein, putative (DUF569);CROLIN 1;ortholog
	Solyc01g010480.2	3.72228	3.98782	4.42471	4.31033	3.37081	3.47453	4.07491	4.08568	2.35183	2.61568	3.03797	2.78445	2.97175	3.13655	3.12889	2.93064	3.35924	3.29953	4.7415	4.65259	3.07373	3.2729	4.24913	4.35747	2.3356	2.44706	3.07026	3.04827	3.19211	3.22916	3.88165	3.68723	ME3	brown	TLP1	Protein TWIN LOV 1;TLP1;ortholog
	Solyc01g010700.2	5.9896	5.95275	4.69037	4.72158	4.88669	4.85288	4.53136	4.40238	5.07472	5.04316	5.07267	5.14503	4.29056	4.19444	4.41217	4.32593	5.97037	5.91576	4.2325	4.15456	4.72881	4.73877	4.31332	4.2983	4.1948	4.3886	4.90949	4.94875	4.24682	4.32188	4.59	4.56152	ME9	magenta	CBSCBS2	SNF1-related protein kinase regulatory subunit gamma-1-like;CBSCBS2;ortholog
	Solyc01g010710.2	2.85597	2.75493	1.05926	1.3683	3.80233	3.55987	2.70845	2.77892	3.72922	3.92985	1.89808	2.25927	4.56721	4.64391	3.12967	3.25442	3.12548	3.01817	1.30172	1.27105	3.89931	4.02634	3.0681	2.89574	4.47715	4.41908	2.68566	2.54829	4.57156	4.50109	3.18018	3.28045	ME10	purple	SCPL27	Serine carboxypeptidase-like 27;SCPL27;ortholog
	Solyc01g010770.2	4.85406	4.75797	4.62776	4.6778	3.23263	3.33408	3.77444	4.02678	3.32311	3.28715	4.12778	4.21163	2.85516	2.19543	2.83938	3.3669	4.50512	4.45103	4.30372	4.20094	2.95821	2.69524	3.9279	4.19325	2.60519	2.65527	4.09905	4.34803	2.80331	2.87967	3.3694	3.15128	ME6	red	HIR2	Hypersensitive-induced response protein 2;HIR2;ortholog
	Solyc01g010970.2	4.48977	4.29859	1.50035	1.63354	4.05812	3.90612	1.55872	1.23283	3.00507	2.86761	2.41803	2.4487	3.27326	3.24415	2.4375	2.48935	4.36322	4.3138	1.4926	1.85518	4.01162	4.05967	1.31564	1.30596	3.05521	3.06243	2.61592	2.37728	3.48655	3.33085	2.45416	2.44023	ME5	green	AGO7	Protein argonaute 7;AGO7;ortholog
	Solyc01g014120.2	2.23936	1.91521	4.76066	4.71304	3.26656	3.02848	3.75466	3.77555	2.6023	2.83737	3.96643	4.14438	2.81267	2.77666	3.03535	3.23546	2.11337	2.08004	4.43537	4.46558	3.34307	3.3707	3.88819	3.828	2.61382	3.00449	3.71124	3.70116	2.6835	3.09621	3.6126	3.59005	ME1	turquoise	IRKI	IRK-interacting protein;IRKI;ortholog
	Solyc01g014180.2	9.58014	9.68461	9.26999	9.27603	9.06631	9.02782	9.07269	9.11922	7.9501	7.95653	8.62394	8.58321	8.16519	8.21487	8.27565	8.19637	9.55622	9.51316	8.9182	8.92254	8.86083	8.88249	8.87516	8.95233	7.85257	7.90891	8.30409	8.31195	8.19797	8.19849	8.38909	8.36808	ME6	red	SAP2	Zinc finger A20 and AN1 domain-containing stress-associated protein 2;SAP2;ortholog
	Solyc01g014200.1	0	0	0	0	0	0	0	0	0	0	0	0	6.01386	0	0	0	0	0	0	0	0	0	0	0	5.67317	0	0	0	0	5.82678	0	0	ME0	grey	HHO6	Transcription factor HHO6;HHO6;ortholog
	Solyc01g014270.2	4.55031	4.83341	4.10112	3.92773	3.55767	3.61439	3.16577	3.00801	4.09982	3.86333	3.57649	3.4754	2.02595	1.92134	2.61056	2.56022	4.41447	4.68325	3.7524	3.53926	3.25033	3.45591	3.18911	2.76219	2.87103	2.80344	3.01328	3.23663	1.97369	2.65253	2.34687	2.83123	ME6	red	APXT	L-ascorbate peroxidase T, chloroplastic;APXT;ortholog
	Solyc01g044240.2	3.85263	3.89913	5.6327	5.37839	3.25105	3.32236	4.2052	3.76082	4.21818	4.40573	5.19614	5.21846	3.15646	3.03731	3.61168	3.51786	3.79289	3.19203	4.98596	5.02588	2.5689	3.27016	3.92539	4.07561	4.66521	4.58209	5.33396	5.24132	3.48985	3.51497	4.08469	3.79688	ME8	pink	At2g40430	Uncharacterized protein At2g40430;At2g40430;ortholog
	Solyc01g049770.2	5.09383	5.35124	6.32407	6.37909	3.78138	3.81808	5.08966	4.95425	4.22341	3.98172	5.18062	4.85856	3.13579	3.0444	3.41178	3.44453	4.991	4.72636	5.73281	5.5586	3.78098	3.66238	4.70526	4.75784	3.98475	4.02865	4.27698	4.69077	3.08255	3.27892	3.40465	3.50977	ME10	purple	PED1	3-ketoacyl-CoA thiolase 2, peroxisomal;PED1;ortholog
	Solyc01g056320.1	0	0	0	0	0	0	0	0	0	0	0	0	0	0	0	0	0	0	0	7.36702	0	0	0	0	0	6.07678	6.1889	0	0	0	0	0	ME0	grey	At4g14805	Bifunctional inhibitor/lipid-transfer protein/seed storage 2S albumin superfamily protein;At4g14805;ortholog
	Solyc01g056350.1	0	0	6.55852	0	0	0	0	0	0	0	6.06045	0	0	0	0	0	6.2246	6.06006	0	0	0	0	0	0	6.49852	0	0	0	0	0	0	0	ME0	grey	GYRBM	DNA gyrase subunit B, mitochondrial;GYRBM;ortholog
	Solyc01g056770.1	0	0	0	0	4.02557	0	0	5.31569	0	0	0	3.47447	0	4.96341	4.11106	3.94887	0	0	0	0	0	0	5.26284	3.90695	0	0	0	0	0	3.71698	3.6143	0	ME7	black	At3g03300	Endoribonuclease Dicer homolog 2;At3g03300;ortholog
	Solyc01g056850.2	5.02771	5.07169	0.715088	0.798485	5.35478	5.41743	4.00095	4.02353	5.19786	5.25913	2.6137	2.47994	6.34921	6.32933	4.6881	4.75364	5.16204	5.15346	1.3176	1.18422	5.13602	5.08216	4.60917	4.70881	5.14773	5.12978	3.6226	3.49856	5.92297	5.88927	5.14766	5.07756	ME10	purple	At1g30820	CTP synthase;At1g30820;ortholog
	Solyc01g057000.2	6.50704	6.53676	8.36362	8.33971	5.2762	5.34561	7.45298	7.49429	5.59238	5.51676	7.26024	7.35817	3.79169	3.56227	5.24568	5.1788	6.49706	6.30632	7.6827	7.77764	4.95551	4.78837	7.62353	7.62821	4.14337	4.12923	6.32452	6.3208	4.33647	3.92442	5.80103	5.83075	ME10	purple	At3g58450	Adenine nucleotide alpha hydrolases-like superfamily protein;At3g58450;ortholog
	Solyc01g057770.2	4.15453	4.30063	4.84958	4.80619	4.90749	4.90932	6.36787	6.37519	4.46219	4.40913	4.68889	4.68129	4.51543	4.51743	5.30904	5.21645	4.69684	4.57932	4.79312	4.85698	4.87699	4.92195	5.95386	5.99395	5.05527	5.05974	5.14346	5.16	4.47044	4.45025	4.74679	4.875	ME4	yellow	BOR1	Boron transporter 1;BOR1;ortholog
	Solyc01g057830.2	4.25022	4.45787	6.35565	6.41499	5.05273	4.97743	6.49393	6.556	5.17883	5.13254	5.60352	5.65648	5.00594	5.04752	5.68732	5.69494	3.91417	3.97571	5.80881	5.71255	4.88328	4.82607	6.27321	6.35912	4.65403	4.67649	5.46263	5.38671	4.84566	4.89277	5.54946	5.6896	ME5	green	RPS1	30S ribosomal protein S1, chloroplastic;RPS1;ortholog
	Solyc01g058320.2	4.76843	5.03281	2.91754	2.2875	4.70274	4.55415	2.76261	3.02331	4.85169	4.95661	4.25023	4.10739	4.69681	4.59726	4.68884	4.51295	5.16258	5.21673	2.91046	2.68048	4.44331	4.4588	2.94092	3.17417	4.67788	4.75784	4.62947	4.51914	3.90149	3.82196	4.1553	4.35593	ME4	yellow	At3g17120	AT3g17120/K14A17_24;At3g17120;ortholog
	Solyc01g058470.1	5.97632	5.00882	0	5.05937	0	0	0	0	0	0	4.84299	4.04166	0	0	0	0	0	0	0	5.11176	0	3.94077	0	0	4.28214	0	4.46045	4.21774	0	4.35819	0	0	ME0	grey	MUG13.9	Cysteine proteinases superfamily protein;MUG13.9;ortholog
	Solyc01g058720.2	4.31496	4.50964	6.03726	6.23067	4.21784	4.22198	6.57717	6.67565	5.31005	5.10186	5.81368	5.78259	5.44478	5.65823	6.25087	6.07029	4.81137	4.88773	6.24106	6.20823	4.20548	4.08241	6.26135	6.39342	4.87921	4.98505	5.68409	5.73489	5.51983	5.59545	5.98597	6.14497	ME5	green	HSPRO2	Nematode resistance protein-like HSPRO2;HSPRO2;ortholog
	Solyc01g059980.2	1.05435	2.11071	5.75413	5.73305	3.28149	3.46824	7.1352	7.11626	3.7404	3.55977	4.9854	5.04964	5.65439	5.95649	6.76131	6.47935	1.64465	1.48988	5.47519	5.46946	3.08658	2.80126	6.80285	6.83331	4.51801	4.25133	4.39342	4.23772	5.45108	5.50014	6.24677	6.40359	ME9	magenta	BG2	Glucan endo-1,3-beta-glucosidase, acidic isoform;BG2;ortholog
	Solyc01g060020.2	0.677331	2.32328	6.06644	6.05115	3.44943	3.82888	7.82433	7.72785	4.07284	4.14913	5.23261	5.50844	6.09391	6.31601	7.28598	7.08564	1.92056	1.83084	5.87132	5.89717	3.20657	3.08327	7.3702	7.40271	4.78961	4.51065	4.55048	4.67216	6.06304	6.13896	6.85114	6.85888	ME9	magenta	BG2	Glucan endo-1,3-beta-glucosidase, acidic isoform;BG2;ortholog
	Solyc01g060070.2	5.14355	5.25849	3.94939	4.01129	4.35689	4.42162	3.8281	3.73681	4.66782	4.61854	3.86282	3.97435	3.73776	3.93202	3.50289	3.40133	5.30673	5.32661	4.56699	4.36368	4.61833	4.50015	3.83569	3.71425	4.27302	4.22484	4.35093	4.67701	4.01333	3.7427	3.86357	4.01856	ME9	magenta	OEP162	Outer envelope pore protein 16-2, chloroplastic;OEP162;ortholog
	Solyc01g060180.2	4.52645	4.50733	6.43753	6.45592	4.64837	4.5802	5.81122	5.83284	4.76993	4.64741	5.64711	5.65075	4.99171	5.14178	5.24763	5.23376	4.38703	4.44651	6.21951	6.12879	4.7461	4.63719	5.73161	5.82698	4.86991	4.92779	5.56051	5.48491	5.12579	5.02265	5.33908	5.36777	ME1	turquoise	AAE7	Acetate/butyrate--CoA ligase AAE7, peroxisomal;AAE7;ortholog
	Solyc01g065490.2	5.56818	5.66397	5.05612	5.13708	6.70628	6.65385	6.26941	6.2842	4.74819	4.851	4.78149	4.87262	6.03097	6.21455	6.19958	6.08381	5.48972	5.57321	5.02784	5.06934	6.73249	6.79288	6.33925	6.37528	4.34192	4.39747	4.84591	4.71689	6.34291	6.30006	6.32707	6.25928	ME7	black	At1g10810	Probable aldo-keto reductase 1;At1g10810;ortholog
	Solyc01g066160.1	4.79877	4.94853	2.14574	0	4.25677	5.07587	0	1.76374	2.51432	2.49187	0	0	3.44492	2.82332	0	0	4.40294	4.35714	2.28394	0	2.90318	3.71656	0	1.51438	0	2.08512	1.44403	0	2.02203	3.68289	0	0	ME2	blue	At1g55960	Polyketide cyclase/dehydrase and lipid transport superfamily protein;At1g55960;ortholog
	Solyc01g066430.2	5.50473	5.79971	7.27838	7.20113	4.68313	4.62447	6.93354	7.03175	5.56081	5.51064	7.12286	7.07783	5.147	5.27327	6.45245	6.53076	5.82435	5.83098	6.44117	6.42886	4.30356	4.26532	5.83794	5.97895	5.52218	5.43498	6.55804	6.55593	5.27681	5.27049	5.98269	6.03384	ME1	turquoise	ATL2	RING-H2 finger protein ATL2;ATL2;ortholog
	Solyc01g066450.2	2.39933	2.4623	6.01886	6.23284	2.84535	3.0405	5.52598	5.55737	2.70889	2.55859	4.89902	4.76968	2.43647	2.92503	4.5026	4.45695	2.31259	2.18503	5.02356	4.92586	3.19462	3.03669	5.27045	5.39641	3.03758	2.98283	4.55884	4.33943	3.30315	3.03482	4.00345	3.98774	ME1	turquoise	At3g05600	Alpha/beta-Hydrolases superfamily protein;At3g05600;ortholog
	Solyc01g066520.2	4.65743	4.54411	5.88022	5.90139	4.21168	4.2637	5.4833	5.52894	4.70532	4.66925	5.30524	5.47927	4.48626	4.3916	4.64967	4.42836	4.3861	4.45329	5.19806	5.21117	3.99899	4.07799	5.27184	5.38092	4.78012	4.89967	5.07233	5.08429	4.51871	4.30999	4.5916	4.6763	ME1	turquoise	BCE2	Lipoamide acyltransferase component of branched-chain alpha-keto acid dehydrogenase complex, mitochondrial;BCE2;ortholog
	Solyc01g066570.2	4.70652	4.70937	4.201	4.20447	3.91105	3.9703	1.75293	2.5871	3.47655	3.50363	3.41915	3.88481	2.38398	1.95753	2.95444	2.61773	4.32467	4.30024	4.50335	4.31534	3.59441	3.69617	2.541	2.78902	2.66702	2.96477	3.15885	2.83987	2.65375	2.53679	2.25965	2.42229	ME6	red	At5g49120	DUF581 family protein, putative (DUF581);At5g49120;ortholog
	Solyc01g066760.2	4.29982	4.67179	0.666424	1.27375	4.11926	3.72852	1.80691	1.32152	3.35841	3.68296	1.58051	1.45343	3.08778	3.5214	3.02852	2.46113	4.62999	4.27512	0.386366	1.10623	3.87531	3.64642	0.395532	1.45284	3.29664	3.47067	2.55722	2.29209	3.07587	2.85469	2.43548	1.89786	ME1	turquoise	At2g36090	Probable F-box protein At2g36090;At2g36090;ortholog
	Solyc01g066790.1	0	0	4.30192	6.6152	0	0	5.03173	5.02887	0	0	0	4.99718	4.59243	0	0	0	4.06058	0	6.56416	7.24887	0	0	4.37509	6.08691	5.81679	0	6.98974	0	0	0	0	4.31113	ME4	yellow	At1g21200	F16F4.11 protein;At1g21200;ortholog
	Solyc01g066870.2	2.96573	2.89786	3.99472	3.84592	3.61885	3.48801	4.7419	4.84391	3.64426	3.42246	4.08772	4.04596	4.29425	4.20361	4.93711	5.13647	3.011	2.83817	4.10934	4.0456	3.31867	3.43965	5.05134	5.20401	3.44165	3.4802	4.07601	4.24493	4.40398	4.46233	5.2557	5.16495	ME9	magenta	At3g16560	Probable protein phosphatase 2C 40;At3g16560;ortholog
	Solyc01g066910.2	2.87751	2.91589	2.76247	2.68342	4.38512	4.21773	2.76208	3.06397	5.70261	5.46078	3.49631	3.34952	5.41522	5.24664	2.77132	2.01021	3.43633	3.48816	0.837445	0.800823	5.2301	5.28235	0.623837	1.57402	5.55826	5.69028	3.65414	3.62715	5.86106	5.82749	3.14661	2.80138	ME3	brown	VPS15	Protein kinase family protein / WD-40 repeat family protein;VPS15;ortholog
	Solyc01g067010.2	3.55633	3.69004	4.57296	4.6775	3.02906	3.30372	4.87287	4.92268	3.18266	3.40968	3.7016	3.70469	3.05375	3.03028	3.12465	3.07913	3.50656	3.60252	3.64023	3.70436	3.35352	3.34321	3.7622	3.79174	2.96928	3.20192	3.01362	2.99316	2.84011	3.02517	3.17908	2.81785	ME3	brown	At3g23880	F-box/kelch-repeat protein At3g23880;At3g23880;ortholog
	Solyc01g067300.2	5.09648	5.11673	5.37983	5.74067	4.07095	4.21225	5.23674	5.29509	4.65298	4.60043	3.57905	3.99547	3.56454	3.69781	3.67603	3.72534	5.23788	5.03667	5.55462	5.5412	4.34878	4.36691	5.68819	5.83293	4.90955	4.97227	4.17647	4.30879	4.4001	4.49069	4.27282	4.32504	ME3	brown	At4g15610	CASP-like protein 1D1;At4g15610;ortholog
	Solyc01g067460.1	2.31326	1.70106	7.32651	7.43104	2.43075	0	6.69312	6.51985	3.38152	2.98917	6.28388	6.74622	2.41293	2.79899	5.19116	5.3807	1.72425	2.04978	6.90874	6.88065	1.14009	0	6.23673	6.50021	1.79817	0	5.41173	5.57114	1.71574	0	4.66627	4.07249	ME1	turquoise	GRXS8	Monothiol glutaredoxin-S8;GRXS8;ortholog
	Solyc01g067540.1	5.11624	5.12171	0	0	4.57662	4.38226	0.195645	0	4.69133	4.63566	0	0	3.57888	3.40054	0	0.179598	4.90411	4.83604	0.170913	0	2.46634	2.54513	0	0	3.90591	3.94885	0.414942	0.404438	1.77804	1.89799	0	0	ME5	green	ERF086	Ethylene-responsive transcription factor ERF086;ERF086;ortholog
	Solyc01g067620.2	5.92985	5.9412	2.98492	3.05432	6.65547	6.61124	2.52116	2.56573	3.58093	3.55898	2.70006	2.49676	3.54617	3.62702	2.65926	2.80942	6.13615	5.97902	2.46139	2.30961	6.83288	6.83351	2.51735	2.94268	3.47197	3.47637	2.59161	2.71816	4.44936	4.5389	3.01111	3.51022	ME2	blue	LBO1	2-oxoglutarate (2OG) and Fe(II)-dependent oxygenase superfamily protein;LBO1;ortholog
	Solyc01g067630.2	4.61278	4.51874	3.40775	3.37895	5.37334	5.31524	3.7476	4.09999	4.36003	3.90203	3.85011	3.55892	3.58323	3.38298	3.90324	3.95652	4.43371	4.40854	3.62237	3.38933	5.3953	5.33978	4.09766	3.99857	3.68284	3.78829	3.97639	3.60038	3.50849	3.4769	4.12282	3.61566	ME2	blue	EMB2799	NAD(P)-binding Rossmann-fold superfamily protein;EMB2799;ortholog
	Solyc01g067860.2	1.27677	0.896907	1.36932	1.60012	0.941233	1.2424	0.841121	0.703164	3.93419	3.88232	2.55633	2.26224	4.04312	4.32398	2.98956	3.1053	1.71816	1.67841	2.03163	2.10445	2.21297	2.1793	0.781655	1.34032	6.56146	6.49819	3.78701	3.76757	4.69756	4.90489	3.11328	2.91439	ME6	red	PER62	Peroxidase 62;PER62;ortholog
	Solyc01g068140.2	3.24072	3.27059	0.711904	0.453088	2.45168	2.09652	0.539405	0.641602	5.47013	5.6878	2.60386	2.85958	5.58044	5.60251	3.16798	3.29204	3.77548	3.81825	0.669215	0.649731	3.77291	3.90815	0.755588	0.636491	4.86732	4.86159	2.60779	2.76949	4.70728	4.50639	3.03501	3.08893	ME3	brown	T17J13.120	At3g62160;T17J13.120;ortholog
	Solyc01g068560.2	2.96184	2.93404	4.46967	4.32591	2.26671	2.00824	3.28851	3.48464	4.34089	4.52808	4.80705	4.55985	4.70536	4.62513	4.75671	4.76315	3.10545	3.18625	4.9229	4.77589	3.19904	2.86764	4.48316	4.29673	4.58369	4.76187	4.78672	4.84201	4.77882	4.91971	4.98278	4.91558	ME2	blue	At2g28450	Zinc finger CCCH domain-containing protein 24;At2g28450;ortholog
	Solyc01g073640.2	7.41731	7.65487	4.63113	4.5733	8.97109	8.89987	5.15979	5.18382	8.17207	8.09764	4.23527	4.44307	7.94516	8.01222	5.43762	5.44969	7.40853	7.29022	5.03208	4.91797	8.94512	8.87655	4.99477	4.93801	8.17245	8.2017	5.05633	5.03249	7.93433	8.05666	5.24011	5.50278	ME1	turquoise	SDR3a	Short-chain dehydrogenase reductase 3a;SDR3a;ortholog
	Solyc01g073680.2	6.23586	6.35207	3.18209	3.44528	6.10653	5.93358	3.50923	3.70994	6.74244	6.5924	4.74439	5.05963	6.4346	6.25961	5.34997	5.05651	6.14262	6.02868	3.30194	3.10561	6.59311	6.49333	3.69686	3.96219	6.2689	6.29117	4.99841	4.88766	6.31862	6.28593	5.00262	4.9524	ME4	yellow	LTP	At2g44300;AtXYP10;ortholog
	Solyc01g073770.2	4.47594	4.5492	5.77639	5.72726	3.92857	3.68557	4.75015	4.69451	3.90401	4.15009	4.89838	4.96666	3.59188	3.40538	3.93596	4.24698	4.46958	4.65236	5.34784	5.42077	3.90689	4.10458	4.82922	4.87858	4.12207	4.20042	4.51295	4.62279	3.81773	4.15717	4.18975	4.23517	ME10	purple	At5g19900	AT5G19900 protein;At5g19900;ortholog
	Solyc01g073800.2	0	0.31614	4.06034	4.28681	0.338066	0.340189	3.59389	3.37731	2.79392	2.76752	4.37456	4.4734	2.78257	2.56416	3.61244	3.80199	0.153896	0.415109	4.83521	4.87831	0.313653	0.412532	3.71285	3.59084	2.8283	2.85274	4.53499	4.09462	2.4599	2.06716	3.20974	3.14162	ME2	blue	AGL62	Agamous-like MADS-box protein AGL62;AGL62;ortholog
	Solyc01g073810.2	0	0.200154	4.14605	4.26055	0	0.717874	4.55319	4.49231	1.86957	0.927133	3.2409	3.27144	2.8213	2.84145	4.2911	3.94424	0	0	3.84221	3.99252	0	0.342684	4.22106	4.22261	1.44283	1.36406	2.73871	2.90287	2.29039	1.84258	3.34418	2.92007	ME5	green	AGL62	Agamous-like MADS-box protein AGL62;AGL62;ortholog
	Solyc01g073820.2	1.86479	2.31862	5.82782	5.93092	1.25655	1.66245	6.53096	6.465	5.19818	5.14738	6.27639	6.21073	5.66898	5.73562	6.37755	6.43037	3.19958	2.88449	6.16081	6.14952	1.78274	2.38589	6.28277	6.18374	4.94803	5.12222	6.24745	6.20947	5.14889	5.13396	5.95845	6.00932	ME2	blue	SCR	Protein SCARECROW;SCR;ortholog
	Solyc01g073840.1	0.302349	0.447888	4.77567	4.65202	0.390099	0.905216	5.06216	5.20375	3.62418	3.49498	4.91749	4.96383	4.29244	4.08392	5.1554	5.15177	0.550955	0.547536	5.26418	5.05595	0.655102	0.727503	5.02118	5.02607	3.37945	3.65414	5.29745	5.19522	3.48296	3.52245	4.87579	4.87998	ME2	blue	MLH	At3g25590;At3g25590;ortholog
	Solyc01g073860.2	0.420243	1.36162	6.95703	7.0538	0.423288	1.1305	6.53555	6.58333	5.14548	5.126	6.94805	7.02655	5.36311	5.35114	6.36209	6.37551	0.520943	0.192294	7.16993	7.09468	0.209264	0.771472	6.16755	6.18079	5.12448	5.06531	6.99757	6.94479	4.42861	4.67586	5.9378	6.09637	ME2	blue	MHK10.9	Putative uncharacterized protein At2g42370;MHK10.9;ortholog
	Solyc01g073890.2	0.94932	0.959662	3.30521	3.57646	1.05988	1.07652	4.51751	4.72843	2.74995	2.50809	3.6097	3.38042	3.53421	3.39795	4.09052	4.03177	1.78819	2.20802	3.60048	3.8772	1.44422	1.53526	3.8827	4.04786	2.94437	2.84107	4.00206	3.90924	3.31781	3.13677	3.70983	3.65141	ME2	blue	At2g44400	Cysteine/Histidine-rich C1 domain family protein;At2g44400;ortholog
	Solyc01g073910.2	2.88387	3.16758	4.54686	4.73267	2.63409	2.37706	4.9583	4.81513	3.82051	3.55292	4.15008	4.4009	3.58392	3.58509	3.86313	4.04507	3.45858	3.38996	5.00513	5.02306	2.84183	2.74511	4.51147	4.64088	3.66922	3.79582	4.0575	4.09521	3.10777	3.01167	3.43488	3.44427	ME1	turquoise	HAT22	Homeobox-leucine zipper protein HAT22;HAT22;ortholog
	Solyc01g073940.2	5.04835	5.32237	3.77556	3.93046	4.86504	4.80531	3.58811	3.60063	4.47488	4.48028	3.68262	3.89141	4.03662	3.66153	3.80723	3.95733	5.04336	4.90124	3.87623	3.77097	4.8059	4.85773	3.89485	3.7495	4.2809	4.22721	3.98852	3.8433	4.0541	4.09254	3.74267	3.87987	ME2	blue	At5g06770	Zinc finger CCCH domain-containing protein 52;At5g06770;ortholog
	Solyc01g073970.2	6.99795	7.19958	4.71543	5.09723	8.12645	8.01094	6.66684	6.91453	6.66731	6.32595	5.49023	5.40062	7.85169	7.91336	7.20634	7.04229	7.01936	6.94237	4.90109	5.05126	8.1605	8.14681	6.67572	6.83045	6.82553	6.70142	5.61042	5.70963	7.89781	7.78949	7.15023	7.13407	ME8	pink		#N/A
	Solyc01g079150.2	6.84348	6.79099	1.10424	1.26663	7.3969	7.32993	0.919111	0.890942	5.80979	5.89284	4.81374	4.80371	5.58743	5.58978	4.33183	4.60271	6.94949	6.82615	2.28399	2.13289	7.40077	7.37313	1.43654	1.33523	5.57538	5.52874	5.48236	5.34173	6.25397	6.21071	5.05454	5.06768	ME4	yellow	BOR1	Boron transporter 1;BOR1;ortholog
	Solyc01g079170.2	3.36062	3.60117	0.340049	0.621337	4.29028	4.34415	0.837771	1.00017	5.0691	5.12589	2.44077	2.80557	5.59593	5.61146	3.92656	4.07028	3.65859	3.59708	0.0953439	0.178442	4.43281	4.44568	0.718284	0.715404	4.24615	4.17262	2.28123	2.65437	4.90115	4.76662	3.80228	3.81095	ME3	brown	GOLS1	Galactinol synthase 1;GOLS1;ortholog
	Solyc01g079180.2	0	0.337697	1.95313	2.05789	2.88499	3.35089	7.2228	7.28017	0.60337	0.676314	2.18676	2.06784	2.53464	2.51346	5.93264	5.97708	0.0842078	0.376854	0.841955	0.637021	2.63258	2.67898	7.45096	7.42002	0.807996	0.52564	0.966602	0.75047	2.90362	2.61871	5.74623	5.67377	ME5	green	PME53	Probable pectinesterase 53;PME53;ortholog
	Solyc01g079410.2	4.56481	4.66546	3.42387	3.43799	5.40718	5.26555	3.6385	3.39018	5.35884	5.33511	3.84905	4.19261	5.16383	5.11626	3.81461	3.89289	4.98279	5.01033	3.58128	3.5192	5.23887	5.07102	3.07382	3.34671	5.2978	5.19346	4.4578	4.38096	5.0227	5.0053	3.84706	3.89322	ME1	turquoise	At2g16760	Calcium-dependent phosphotriesterase superfamily protein;At2g16760;ortholog
	Solyc01g079440.1	0	0	0	0	0	0	0	0	0	3.66477	0	3.60675	4.11298	0	0	4.09813	0	3.44444	4.11601	3.69143	3.76829	0	0	0	3.81808	4.81802	0	3.73643	0	4.81655	0	0	ME0	grey	At2g19490	DNA repair protein recA homolog 3, mitochondrial;At2g19490;ortholog
	Solyc01g079530.2	3.97288	3.96176	6.31021	6.38602	4.11091	4.26006	6.26882	6.30672	3.43063	3.23954	5.11485	5.23632	3.12393	3.34072	4.47299	4.38495	3.68844	3.70931	4.9959	4.7371	4.12693	3.87829	5.55252	5.58391	3.32127	2.79886	4.55354	4.71594	3.12554	3.07586	4.234	4.0203	ME3	brown	Pit1	At4g02075;Pit1;ortholog
	Solyc01g079550.2	0.939248	0.996679	2.21615	2.2483	0.823497	0.206769	2.37317	2.53516	0.644591	1.89815	2.57001	2.05549	4.37897	4.53639	3.21471	3.10703	2.05139	1.61613	2.43361	2.67814	1.27031	1.18962	3.54085	3.79389	2.09777	2.14264	2.55113	2.3702	5.04183	4.94509	4.25997	4.42935	ME7	black	At1g22030	BPS1-like protein;At1g22030;ortholog
	Solyc01g079570.2	1.96787	2.44525	0.611539	0.797368	2.951	2.97859	1.70972	1.84624	5.10123	5.17139	3.40066	3.33916	5.87857	5.7565	4.84983	4.87845	2.16572	2.25226	0.888333	0.924138	3.80492	3.84383	2.22131	2.10641	4.57091	4.63814	3.58465	3.48339	5.0873	4.87601	4.54549	4.50858	ME3	brown	BXL2	Probable beta-D-xylosidase 2;BXL2;ortholog
	Solyc01g079830.2	0.244977	0.598997	3.90319	4.23383	0.458247	1.07917	4.96436	5.0685	2.96559	2.46084	3.51786	3.55063	2.79077	3.4573	4.39953	3.85108	0.212586	0.391551	4.02192	3.75474	0	0.388555	4.65126	4.92687	1.65741	2.05049	2.95122	3.19089	2.168	1.99421	3.84147	3.77658	ME5	green	At3g06070	At3g06070;At3g06070;ortholog
	Solyc01g079930.1	1.58648	2.04473	5.58608	5.62441	3.28662	3.54118	7.33273	7.36707	4.71043	4.61797	5.54576	5.53215	5.25701	5.52951	6.28458	6.18364	2.60094	2.08962	6.08536	6.05151	2.71253	2.77446	7.27435	7.29006	4.34483	4.07048	5.21673	5.21456	4.39593	4.34394	5.65088	5.74398	ME5	green	MTOPVIB	Type 2 DNA topoisomerase 6 subunit B-like;MTOPVIB;ortholog
	Solyc01g079940.2	3.68415	3.81077	7.97621	8.0072	3.78765	3.99618	8.1786	8.16014	7.2258	7.14773	8.08414	8.10768	7.34297	7.35774	7.82801	7.78747	4.69654	4.61724	7.81246	7.84009	4.72522	4.50442	7.97685	7.98323	6.8511	6.81812	7.73245	7.72118	7.01641	6.98446	7.46062	7.58045	ME2	blue	T8B10_180	At3g60520;T8B10_180;ortholog
	Solyc01g079950.2	5.18458	5.31673	7.3379	7.35312	6.64861	6.71921	9.09492	9.10603	6.89269	6.72995	7.60014	7.61189	7.87615	7.90321	8.73045	8.6273	5.78463	5.67617	7.65514	7.64108	6.7094	6.77831	9.20591	9.29194	6.92817	6.95929	7.88424	7.89235	7.9854	8.00128	8.69617	8.68008	ME9	magenta	TPS14	S-(+)-linalool synthase, chloroplastic;TPS14;ortholog
	Solyc01g079960.2	1.56964	1.23504	2.13713	2.28005	1.36217	1.77258	3.12814	2.96432	3.34266	3.15996	2.81727	2.51795	3.48183	3.37337	2.68559	2.78437	2.0495	2.04264	2.56202	2.59717	2.44046	2.14941	2.8632	2.87061	4.8202	4.92915	3.32464	3.47623	4.06833	4.0469	3.21763	3.31833	ME6	red	At1g03220	Eukaryotic aspartyl protease family protein;At1g03220;ortholog
	Solyc01g079980.2	2.83244	2.7378	0.660648	0.667917	2.4041	2.34952	5.38243	5.23018	4.32942	4.25622	2.47169	2.54075	4.06826	4.1543	4.80248	4.62358	3.44702	3.29966	0.923053	1.0048	3.64646	3.34603	5.64688	5.79142	4.79284	4.81791	3.11257	2.90552	4.04254	3.96839	4.55843	4.68981	ME6	red	At1g03220	Eukaryotic aspartyl protease family protein;At1g03220;ortholog
	Solyc01g080010.2	6.10387	6.16054	8.00977	8.01463	5.60302	5.55246	8.14628	8.20886	7.91115	7.83891	8.22196	8.2251	7.24045	7.30363	7.62615	7.60349	6.47039	6.38707	7.55743	7.54195	4.92028	5.00841	7.68975	7.63996	7.5235	7.49279	8.08131	8.0746	7.07676	7.10324	7.46734	7.57495	ME2	blue	At1g03220	Eukaryotic aspartyl protease family protein;At1g03220;ortholog
	Solyc01g080020.2	4.32351	4.19443	7.46305	7.60334	4.71085	4.53224	7.14952	7.19045	5.151	5.20105	6.75888	6.79318	5.22614	5.35315	6.33202	6.31914	4.12688	4.27577	6.45047	6.44144	4.052	4.05215	7.08085	7.09692	5.15705	5.11383	6.36963	6.40686	5.32378	5.08862	6.47384	6.44487	ME5	green	At1g03230	Eukaryotic aspartyl protease family protein;At1g03230;ortholog
	Solyc01g080070.2	6.98997	6.8452	4.9621	4.95043	7.14291	7.16028	5.63126	5.52682	7.12149	6.97919	6.29872	6.27565	6.76706	6.73716	6.39333	6.31993	7.08858	6.99353	4.97777	4.8746	6.99583	6.89081	5.42241	5.32802	6.94797	6.93745	6.2342	6.18622	6.70983	6.59976	6.17516	6.14881	ME4	yellow	HIPP32	Heavy metal-associated isoprenylated plant protein 32;HIPP32;ortholog
	Solyc01g080100.2	3.09243	1.77168	1.85453	1.56988	4.22595	3.64234	4.91112	4.87261	3.86742	3.53068	3.01987	3.06484	4.60803	4.79281	5.67966	5.12434	1.49484	2.17582	1.5089	1.27404	3.94128	3.54143	4.60086	4.94012	3.04634	3.46509	3.50882	3.10598	4.43266	4.12325	4.6973	4.78235	ME7	black	At1g70200	Putative uncharacterized protein At1g70200;At1g70200;ortholog
	Solyc01g080260.2	4.02503	4.12145	1.11363	1.06749	3.42526	3.3563	0.906455	1.13202	5.66666	5.70251	3.07573	3.24202	5.28506	5.11756	3.66961	3.43657	4.76443	4.71927	1.10947	1.30413	4.64649	4.59493	1.26825	1.2382	4.66678	4.60299	2.87266	2.69282	4.96017	4.68155	3.52292	3.4708	ME3	brown	At5g18980	ARM repeat superfamily protein;At5g18980;ortholog
	Solyc01g080410.2	5.86521	6.1327	5.57046	5.65057	6.13986	6.19196	5.52581	5.56111	3.56199	3.55685	4.99402	4.89678	4.89254	5.27236	5.59554	5.436	4.53055	4.56266	6.16269	6.1895	5.7111	5.71832	5.32853	5.47564	4.21001	4.09024	4.88586	4.99919	4.85101	4.87426	4.94763	5.1466	ME6	red	MSRB2	Peptide methionine sulfoxide reductase B2, chloroplastic;MSRB2;ortholog
	Solyc01g080460.2	4.92787	4.88224	6.51516	6.63939	4.35038	4.19805	4.99367	5.01344	4.70746	4.75759	5.48963	5.48743	4.35062	4.30694	4.54617	4.61464	4.68584	4.63532	6.21203	6.16039	3.90535	3.8452	5.2266	5.09386	4.06713	4.04646	5.12458	5.04988	4.45244	4.42547	4.9637	4.94436	ME10	purple	PPDK	Pyruvate, phosphate dikinase 1, chloroplastic;PPDK;ortholog
	Solyc01g080490.2	4.13514	4.11995	1.02746	0.763127	3.54424	3.50932	1.16468	1.32087	6.16333	6.17692	3.22209	3.56825	6.21821	6.27962	4.33924	4.08756	4.81345	4.61902	1.05262	1.11893	5.03164	4.96105	1.08317	1.0077	5.03352	5.01543	3.03295	3.60455	5.5077	5.43878	3.95522	4.05481	ME3	brown	DMP2	AT3g21550/MIL23_11;DMP2;ortholog
	Solyc01g080600.2	6.95189	7.06039	4.46155	4.33144	6.83896	6.74128	4.91865	5.18775	6.92752	6.74122	5.3564	5.2904	6.53508	6.47502	5.67694	5.55248	7.03348	6.9628	4.51422	4.32946	7.09155	6.90486	5.09522	4.97106	6.88225	6.90019	5.41859	5.48345	6.56772	6.52201	5.50302	5.65301	ME1	turquoise		#N/A
	Solyc01g080640.2	6.91012	6.63615	5.70112	5.78618	7.52676	7.41087	5.85674	5.80335	6.66161	6.70154	5.92152	5.94203	6.80656	6.76564	6.11789	6.12383	7.05797	7.05812	5.57158	5.60729	7.53865	7.48629	5.68648	5.68328	6.54203	6.57002	5.90354	5.91682	6.73788	6.75347	6.12958	6.10783	ME1	turquoise	ABCC4	ABC transporter C family member 4;ABCC4;ortholog
	Solyc01g080750.2	6.3689	6.39342	3.89737	3.96682	6.24653	6.26762	4.26705	4.47531	5.95361	5.90217	4.79839	4.60583	5.79635	5.71443	4.85917	4.6545	6.3855	6.33089	3.95832	3.96037	6.4613	6.37585	4.28018	4.43032	6.15361	6.16768	5.07558	4.93698	5.70262	5.57782	4.67231	4.87692	ME1	turquoise	At4g15830	ARM repeat superfamily protein;At4g15830;ortholog
	Solyc01g080870.2	5.29204	5.22268	5.33036	5.46143	4.67775	4.52232	3.79569	3.9667	2.45106	2.40381	3.34894	3.34669	1.95504	1.91591	0.767093	0.411271	4.78323	4.77951	4.65364	4.61357	4.25841	4.2372	3.65881	3.69817	2.83123	2.92875	2.58505	2.53841	1.97027	2.14211	0.515058	0.534657	ME6	red	NPF7.3	Protein NRT1/ PTR FAMILY 7.3;NPF7.3;ortholog
	Solyc01g080900.2	3.04192	2.9919	2.50392	2.73659	4.25239	4.09359	3.76876	3.87439	4.2808	4.10482	4.47232	4.36898	5.34282	5.32912	5.58232	5.52772	3.07346	3.10821	2.72907	2.52222	4.75843	4.81564	3.7224	3.65321	4.53797	4.46171	4.72994	4.78454	5.34059	5.26368	5.64344	5.581	ME6	red	KAO2	Ent-kaurenoic acid oxidase 2;KAO2;ortholog
	Solyc01g080910.2	4.90872	5.19701	3.02923	3.22018	5.22457	5.23573	3.71708	3.74711	4.78409	4.63967	4.02881	3.91713	5.07905	5.02306	4.24753	4.37413	5.60313	5.46191	3.00443	2.89068	5.60238	5.61764	3.95723	3.87772	4.89869	4.84634	4.4295	4.16313	5.25878	5.25515	4.64138	4.81341	ME1	turquoise	F28K20.6	F28K20.6 protein;F28K20.6;ortholog
	Solyc01g081060.2	6.86147	6.68262	8.046	8.13402	6.67467	6.47114	7.72878	7.63485	6.60729	6.52852	7.58118	7.56468	6.97952	7.01765	7.01899	7.02277	6.56232	6.47127	7.77829	7.74091	6.29268	6.32323	7.68394	7.67795	6.5133	6.51575	7.34745	7.36478	7.05232	6.96056	7.30861	7.23443	ME1	turquoise	XTH30	Probable xyloglucan endotransglucosylase/hydrolase protein 30;XTH30;ortholog
	Solyc01g081270.2	3.96475	4.33798	5.15116	5.09975	5.01843	4.96949	5.75726	5.83077	5.69203	5.54816	5.63702	5.59967	6.11001	6.2496	5.5929	5.59482	3.90992	4.08588	5.49469	5.37793	5.28182	5.33328	5.79821	5.82097	5.95561	5.89732	6.03452	6.06739	6.93212	6.99393	6.43093	6.4893	ME6	red	GSTU4	Glutathione S-transferase U4;GSTU4;ortholog
	Solyc01g081390.2	5.53625	5.53725	3.54755	3.51111	5.4201	5.38351	4.13615	4.02741	5.30117	5.24667	4.05657	4.04962	5.27298	5.19045	4.69062	4.71941	5.62331	5.65611	3.55508	3.74225	5.62821	5.57743	3.74946	3.74832	5.40996	5.40243	4.16582	4.18532	5.32262	5.25323	4.43707	4.36731	ME1	turquoise	XPT	Xylulose 5-phosphate/phosphate translocator, chloroplastic;XPT;ortholog
	Solyc01g081450.2	7.24998	7.42186	6.09948	6.10361	6.78257	6.89376	5.76708	5.86548	7.27403	7.21382	6.41036	6.43193	6.47976	6.65313	6.00502	6.06034	7.21571	7.13198	6.06834	6.1508	6.70248	6.66155	5.6677	5.81867	7.15582	7.20654	6.58314	6.58833	6.49232	6.51645	5.98902	5.89408	ME5	green	At5g17650	At5g17650;At5g17650;ortholog
	Solyc01g081540.2	4.73271	4.31035	4.97247	4.94837	5.39811	5.33998	4.76595	4.69122	5.77647	5.79289	5.55616	5.58125	6.27972	6.16286	5.90227	6.03616	4.60245	4.63167	4.77393	4.81756	5.18072	5.08403	4.70964	4.66349	5.54291	5.61745	5.70343	5.64164	5.73331	5.69853	5.64496	5.56746	ME6	red	XI-B	Myosin-8;XI-B;ortholog
	Solyc01g086640.2	2.51989	2.56696	4.77112	4.98871	3.03303	3.06409	4.82282	4.84982	3.5273	3.54392	4.14051	4.28108	4.00794	3.98924	3.86546	3.84014	2.82486	2.77901	3.68429	3.81156	3.36614	3.16002	3.93494	3.76492	3.23475	3.17704	3.37098	3.24516	3.81791	3.95387	3.48611	3.52409	ME5	green	At2g44500	Axi 1 protein-like protein;At2g44500;ortholog
	Solyc01g086660.2	2.43515	2.84484	4.34794	4.51683	3.65483	3.46851	5.13084	5.17366	4.93991	4.43704	5.71327	5.6457	4.94947	5.06061	5.66255	4.8724	3.59408	3.05676	5.23508	5.09727	3.71928	3.71467	4.653	5.05603	5.83169	5.50708	6.33228	6.28432	5.45319	5.52316	6.20358	5.86012	ME9	magenta	At3g24330	Beta-1,3-glucanase-like protein;At3g24330;ortholog
	Solyc01g086680.2	2.0484	1.68823	2.39005	2.50333	1.17588	1.82399	3.28965	3.54717	3.43664	3.59623	3.91188	3.89052	3.86656	4.17809	3.8369	4.1347	2.0409	2.136	3.26783	3.24915	1.679	1.68381	2.84498	2.9381	3.75913	3.95017	4.43269	4.3766	4.99947	4.84151	4.42749	4.38971	ME6	red	GSTU7	Glutathione S-transferase U7;GSTU7;ortholog
	Solyc01g086800.2	6.78986	6.96102	4.60358	4.5401	5.50151	5.50491	4.24787	4.46854	6.69423	6.51904	5.39432	5.48703	5.50269	5.36813	4.64758	4.39796	6.80519	6.82172	4.31268	4.58059	5.68819	5.62039	3.8941	4.1346	7.09713	6.92386	5.51654	5.59091	5.49838	5.31037	4.51767	4.6175	ME5	green		#N/A
	Solyc01g086820.2	7.68271	7.74996	5.20355	5.08573	7.3461	7.34889	5.94058	6.09525	7.50449	7.51229	5.9818	6.0714	7.28809	7.21699	6.58325	6.37472	7.6894	7.61926	5.48992	5.27326	7.6881	7.56214	5.87049	6.11323	7.88857	7.80085	6.17324	6.15395	7.44028	7.50104	6.33728	6.42994	ME1	turquoise		#N/A
	Solyc01g086910.2	3.53679	2.62593	3.44451	4.34095	5.50364	5.56382	3.64878	3.34358	5.33664	6.00692	4.45065	4.80696	5.56749	5.12793	4.11054	4.02896	5.16172	5.15104	2.32811	2.31228	5.0872	4.80219	2.95884	2.567	4.77923	5.50197	4.45252	4.21863	4.96891	4.93505	4.46593	3.99089	ME3	brown	FOLD2	Bifunctional protein FolD 2;FOLD2;ortholog
	Solyc01g086920.2	8.0944	8.05529	6.46728	6.38773	8.24931	8.18083	5.51031	5.53303	8.2961	8.18429	6.52134	6.4977	7.63538	7.59718	6.68551	6.63696	7.79891	7.89905	4.56375	4.48416	7.25163	7.15203	5.77182	5.82183	8.21401	8.15038	6.5241	6.54398	6.9253	6.92474	5.78437	5.81617	ME1	turquoise	At3g20820	Leucine-rich repeat (LRR) family protein;At3g20820;ortholog
	Solyc01g086970.2	9.48409	9.60635	8.63894	8.62703	8.80872	8.80532	8.57655	8.54051	8.22025	8.15854	8.1193	8.13693	8.10434	8.17063	7.96062	7.82601	9.44608	9.40095	8.38227	8.35828	8.76768	8.74506	8.41222	8.4366	7.99805	7.96832	7.9792	7.91873	8.10517	8.06689	8.01572	8.02329	ME6	red	SAP2	Zinc finger A20 and AN1 domain-containing stress-associated protein 2;SAP2;ortholog
	Solyc01g087020.2	6.97464	7.15516	5.60705	5.66555	6.33856	6.2064	6.07394	6.34859	6.03943	5.96759	5.72868	5.94287	5.25041	5.29761	5.6128	5.64822	7.10521	6.79801	5.44077	5.5138	6.28032	6.16361	5.69629	5.81455	5.87304	5.89233	5.79241	5.89095	5.43134	5.46555	4.73458	5.3022	ME2	blue	At1g54820	Protein kinase superfamily protein;At1g54820;ortholog
	Solyc01g087040.2	3.92124	4.03209	5.67531	5.82251	3.69985	3.59962	5.41944	5.39079	5.31828	5.27236	5.45704	5.57633	4.16679	4.19355	4.98697	4.98312	3.79123	3.39142	5.28353	4.90785	3.37202	3.10161	5.24803	5.39594	4.93564	4.80848	5.31966	5.2703	4.16485	4.09147	4.94197	5.07406	ME8	pink	At3g63540	Thylakoid lumenal 19 kDa protein, chloroplastic;At3g63540;ortholog
	Solyc01g087140.2	5.1617	5.46811	0.218381	0.250547	5.20617	5.32246	0.828504	1.09006	5.46213	5.4362	2.99615	3.2104	5.65869	5.59974	3.97007	4.16632	5.14485	5.16487	0.324616	0.570865	5.70184	5.80982	1.21538	1.22887	5.43625	5.4136	3.6875	3.62758	5.2248	5.1655	4.12431	3.89913	ME4	yellow	δ-LIT	Delta-latroinsectotoxin-Lt1a protein;T8G24.9;ortholog
	Solyc01g087180.2	5.51153	5.45689	0	0.92006	2.71463	2.93622	0	0	1.45771	1.37813	0	0.246491	0	0	0	0	6.17039	5.9854	0	0	2.22652	2.05983	0	0.243762	0.594742	0.747361	0	0	0	0.252493	0	0	ME2	blue	At1g09575	Calcium uniporter protein 6, mitochondrial;At1g09575;ortholog
	Solyc01g087250.2	5.8243	5.79747	5.08332	5.14068	6.98572	6.92309	5.74241	5.78203	4.56447	4.46127	4.57869	4.69287	5.17652	5.09343	5.04756	5.09948	5.59979	5.51243	5.0637	5.01472	6.83878	6.86827	5.70691	5.70421	4.54346	4.58943	4.74671	4.65912	5.3948	5.33728	5.3006	5.36096	ME2	blue	CCD1	Carotenoid 9,10(9',10')-cleavage dioxygenase 1;CCD1;ortholog
	Solyc01g087500.2	5.0905	4.68872	3.15767	3.07	5.384	5.28883	3.88376	3.68088	5.06632	5.06828	3.74412	3.69312	5.09993	5.01179	4.07943	4.16968	5.36705	5.32531	3.12933	3.17046	5.51934	5.43317	3.72934	3.71322	5.27411	5.29926	4.09012	4.0553	5.11801	5.01948	4.03618	4.0315	ME1	turquoise	TOP2	DNA topoisomerase 2;TOP2;ortholog
	Solyc01g087580.2	2.68857	2.5417	5.28392	4.99998	2.76215	2.73813	6.06359	6.25283	3.27056	3.66365	6.45516	6.27451	3.63568	3.79566	5.91283	5.82401	4.31759	3.9489	4.44397	4.87643	2.9757	2.26425	3.99385	4.66992	4.16227	3.91124	6.19543	5.83308	3.69822	3.45658	4.84379	5.37651	ME1	turquoise	MSN2.13	Spindle assembly abnormal protein (DUF620);MSN2.13;ortholog
	Solyc01g087730.2	6.86912	6.87616	8.60774	8.73143	6.62385	6.68878	8.76151	8.79697	7.00404	6.9221	7.86981	7.93416	7.00768	6.99832	7.6794	7.63163	6.76171	6.69271	7.97364	7.93758	6.40632	6.36874	8.67168	8.64283	6.47649	6.56803	7.54907	7.50753	6.85449	6.9193	7.82922	7.91603	ME1	turquoise	RPL1	50S ribosomal protein L1, chloroplastic;RPL1;ortholog
	Solyc01g087750.2	0.825151	1.15648	4.05988	4.15718	1.0014	1.3203	4.03619	4.1761	1.9967	1.96905	3.0318	3.30854	1.15105	1.51816	2.67811	2.64588	0.787151	0.607719	3.78771	3.87016	0.776842	0.983173	4.43024	4.46633	1.11608	1.20746	2.95856	2.96445	1.62839	1.48625	3.09866	2.92325	ME1	turquoise	RER4	Protein RETICULATA-RELATED 4, chloroplastic;RER4;ortholog
	Solyc01g087800.2	0.806171	1.1197	6.93785	6.95738	0.732985	1.54737	6.35959	6.27633	2.51717	2.57589	5.60462	5.67167	3.63575	3.51129	5.14267	5.30002	0.943534	0.710781	6.54356	6.59507	0.91427	1.08874	6.40402	6.30463	3.16641	2.94854	5.3657	5.35694	3.39526	3.47962	5.58497	5.56167	ME5	green	SBT4.2	Subtilisin-like protease SBT4.2;SBT4.2;ortholog
	Solyc01g087810.2	1.65582	1.94634	4.59972	4.532	2.60444	2.69798	6.38684	6.37119	4.1026	4.07589	5.06257	5.14238	5.73647	5.63796	6.4963	6.49437	1.45316	1.41497	4.61914	4.61094	2.59567	2.39567	6.29561	6.1566	3.85869	3.97991	4.81396	4.77713	5.54048	5.49483	6.39427	6.3807	ME9	magenta	SBT1.9	Subtilisin-like protease SBT1.9;SBT1.9;ortholog
	Solyc01g087840.2	2.95619	2.93994	4.92466	4.88164	4.71332	4.69939	5.95552	6.11825	4.34961	4.33481	5.08522	5.12167	5.62834	5.53844	6.01194	6.0931	3.24297	3.11242	5.3831	5.39604	4.44988	4.61514	6.27062	6.14208	4.25362	4.32199	4.81968	4.82886	5.63866	5.66003	5.97473	6.03794	ME9	magenta	SBT1.9	Subtilisin-like protease SBT1.9;SBT1.9;ortholog
	Solyc01g087850.2	6.45976	6.46422	6.92784	6.89974	7.14495	7.15994	7.68085	7.68857	7.63855	7.65539	7.67438	7.68262	8.3986	8.39321	8.45673	8.51149	5.89651	5.96632	6.93244	6.87181	6.86173	6.85446	7.2846	7.25267	7.56697	7.53846	7.62482	7.58508	7.9031	7.98883	8.14523	8.19166	ME6	red	SBT1.9	Subtilisin-like protease SBT1.9;SBT1.9;ortholog
	Solyc01g087970.2	2.24975	2.40724	5.13904	5.30458	3.54563	3.62333	5.96841	5.88811	2.94126	2.48497	4.79207	4.78762	3.2644	3.28231	4.78921	4.83464	2.47943	2.41094	4.48738	4.43443	3.6251	3.54223	5.71583	5.73814	3.04722	3.04425	4.38341	4.35734	3.20826	3.31955	4.5732	4.56184	ME5	green	SCPL40	Serine carboxypeptidase-like 40;SCPL40;ortholog
	Solyc01g088440.2	2.53851	2.54791	4.09107	4.36507	2.03653	2.42138	4.52036	4.48933	3.04183	3.13063	4.32702	4.09333	3.04209	3.2001	4.29117	4.05624	2.24947	1.68036	3.4188	3.11859	2.49553	2.21394	4.13433	4.15173	3.01109	2.89708	3.53078	3.77256	2.51347	2.64978	3.86619	3.63362	ME5	green	SDH1-2	Succinate dehydrogenase [ubiquinone] flavoprotein subunit 2, mitochondrial;SDH1-2;ortholog
	Solyc01g088500.2	4.56344	4.54195	2.17167	2.05273	4.97403	4.91004	3.04721	3.00968	4.14616	4.18352	2.93534	3.12696	4.34692	4.19849	3.45779	3.64876	4.267	4.25363	1.61576	2.06033	4.84374	4.87284	2.60301	3.14752	4.09206	4.06434	2.95358	3.37856	4.13928	3.9526	2.97961	3.71121	ME1	turquoise	At3g17350	Wall-associated receptor kinase carboxy-terminal protein;At3g17350;ortholog
	Solyc01g088590.2	3.94219	4.05036	1.60302	1.77008	3.66564	3.26329	2.44614	2.01754	4.69487	4.72851	2.09468	2.95937	5.06472	5.09099	3.69647	3.77993	4.40428	4.14274	1.54692	1.6744	4.35523	4.18119	2.0673	1.89289	3.97356	3.79113	2.29431	2.60506	4.20548	4.335	3.10867	3.34744	ME3	brown	AMY3	Alpha-amylase 3, chloroplastic;AMY3;ortholog
	Solyc01g088660.2	7.81114	7.8016	5.62735	5.64887	7.48552	7.34285	4.83473	4.71684	7.60871	7.47934	6.1902	6.25756	6.51993	6.66235	5.85491	5.68349	7.53711	7.46558	6.11183	6.02758	7.042	6.968	4.79566	4.9532	7.19134	7.24288	6.8031	6.79848	6.63001	6.66297	5.98441	5.86417	ME5	green	MQD22.20	Putative uncharacterized protein;MQD22.20;ortholog
	Solyc01g088760.2	4.00411	3.81796	4.43483	4.56047	2.70483	2.64129	3.17349	2.91472	1.93867	2.2324	2.71202	3.04426	2.19026	2.19126	2.24867	2.17454	3.59154	3.74113	3.82024	3.94854	2.40182	2.66476	2.9136	3.03193	1.72284	1.75028	2.61227	2.449	2.5467	2.40078	2.8562	2.83372	ME6	red	CYP714A1	Cytochrome P450 714A1;CYP714A1;ortholog
	Solyc01g088780.2	4.09707	4.07307	0.574636	0.515086	4.16273	4.3706	0.523616	1.72754	2.83222	3.03133	2.1326	1.66883	3.41306	3.77718	2.39334	2.93664	3.65346	3.68499	0.58996	0.446512	4.29542	4.45789	0.943275	1.12945	2.88086	3.10119	2.41966	1.97244	3.67299	3.69475	2.46752	2.96699	ME1	turquoise	ARAC9	Rac-like GTP-binding protein ARAC9;ARAC9;ortholog
	Solyc01g089880.2	2.77345	2.75351	4.81875	5.16358	2.54101	2.6612	4.66898	4.52329	4.73992	4.69263	4.62241	4.61168	3.83294	4.05105	4.42944	4.02912	2.79003	2.8304	5.56767	5.50843	1.78636	1.98423	4.79977	5.00077	4.36687	4.20068	4.73194	4.86507	3.86019	4.15096	4.59877	4.48488	ME2	blue	XI-D	Myosin-10;XI-D;ortholog
	Solyc01g089890.2	0.420243	1.06957	4.11162	3.96822	0.423288	0.422031	3.87624	3.27853	3.90757	3.45758	4.30864	4.39888	3.77136	3.44116	4.41687	4.11232	0.520943	0.891786	4.82338	4.74654	0.55414	0.190807	4.01693	4.03469	3.24351	3.67629	4.52206	4.40714	3.83124	4.04623	4.45614	4.6189	ME2	blue	At3g12710	DNA glycosylase superfamily protein;At3g12710;ortholog
	Solyc01g089960.2	4.47224	4.19362	4.42124	4.56375	3.75851	3.60615	3.96264	4.02779	4.77095	4.75392	5.34832	5.29886	4.34191	4.24741	5.06234	4.88054	4.16144	4.1685	4.82633	4.89024	3.26855	3.31126	4.02711	3.99591	4.72292	4.76328	5.66998	5.63626	4.28721	4.20043	4.86116	4.98591	ME2	blue	WRKY12	Probable WRKY transcription factor 12;WRKY12;ortholog
	Solyc01g090120.2	5.05687	5.08499	0.67029	0.605082	4.22232	3.98677	3.53702	4.01053	6.17504	6.11805	3.17192	3.74788	6.33747	6.29296	4.76046	4.93729	5.38964	5.30179	1.05008	1.21035	5.74484	5.55477	4.17333	4.25781	4.76515	4.86036	3.22901	3.46979	6.17012	6.15051	5.498	5.41497	ME10	purple	UCC3	Uclacyanin-3;UCC3;ortholog
	Solyc01g090180.2	4.3406	4.26961	2.83785	2.80114	4.95486	5.06418	4.41697	4.42618	5.20931	5.05002	3.89819	3.87783	6.27749	6.22468	5.67256	5.44532	5.12624	5.1267	3.06979	3.07064	5.80277	5.80867	4.48787	4.54542	4.95933	4.91019	4.0996	3.93054	5.92513	5.89597	5.18818	5.20019	ME10	purple	LIGB	Extradiol ring-cleavage dioxygenase;LIGB;ortholog
	Solyc01g090340.2	5.91993	6.03916	1.20183	1.25163	5.94116	5.77116	1.18137	1.1316	6.14086	6.03937	2.28014	1.92924	5.28966	5.30516	3.1636	2.73541	6.41514	6.36028	1.92841	1.97146	6.15531	6.15621	1.26398	1.31707	6.2751	6.13593	3.1129	3.11113	5.26718	5.259	3.10448	3.17857	ME1	turquoise	ERF057	Ethylene-responsive transcription factor ERF057;ERF057;ortholog
	Solyc01g090680.2	4.71015	4.95238	6.29289	6.50483	3.64669	3.73614	6.13118	6.28622	4.28372	4.35509	5.38972	5.53484	4.00674	4.18279	4.70958	4.55207	4.43694	4.36954	5.82426	5.74418	3.51666	3.55155	6.00387	6.18492	4.44557	4.47248	5.34551	5.41747	4.18963	4.16765	5.1216	5.18859	ME1	turquoise	At5g61490	Putative uncharacterized protein;At5g61490;ortholog
	Solyc01g090800.2	2.28744	2.17245	0.883246	0.88449	2.52275	2.9788	1.52089	1.71352	4.20492	4.0366	3.29649	3.07117	4.207	4.22766	4.29375	4.21665	3.04777	2.90023	1.45613	1.70751	2.16162	2.60792	1.56097	1.58071	3.82828	3.79645	3.54478	3.39329	3.79768	3.73081	3.79519	3.77648	ME3	brown	CYCU2-1	Cyclin-U2-1;CYCU2-1;ortholog
	Solyc01g090810.2	9.10169	8.92865	5.28992	5.44285	8.22636	8.03093	5.45175	5.35718	7.92655	7.7751	4.19333	4.22722	7.74008	7.7689	3.98795	3.87878	9.4246	9.43153	5.56512	5.59316	8.34271	8.16693	5.18223	5.54316	7.97116	7.93907	5.76594	5.8017	7.79497	7.92069	4.92034	5.17182	ME5	green	EXPB2	Putative expansin-B2;EXPB2;ortholog
	Solyc01g090880.2	5.49468	5.54246	5.89705	5.76753	4.40289	4.20058	4.76433	4.64016	4.88878	4.7779	5.18863	5.23984	3.89928	4.0587	4.22145	3.87095	5.59334	5.45125	5.53828	5.28324	4.43453	4.07035	4.59149	4.66158	4.87654	4.92649	5.00205	5.24374	3.81329	3.75844	4.03088	4.43657	ME7	black	At1g12244	Polynucleotidyl transferase, ribonuclease H-like superfamily protein;At1g12244;ortholog
	Solyc01g091000.2	2.49801	2.046	4.81872	4.86326	2.97687	2.93816	4.21866	4.04761	2.64062	2.74592	3.41111	3.60692	2.45742	2.47076	2.48745	2.5588	2.5792	2.59046	4.87045	4.91576	3.02813	3.00853	4.08009	4.48906	2.4277	2.45917	2.91846	2.21351	2.52912	2.37292	2.33755	2.06392	ME4	yellow	At1g31040	PLATZ transcription factor family protein;At1g31040;ortholog
	Solyc01g091030.2	2.45593	3.12134	5.77833	6.00885	3.14366	2.8592	6.51841	6.51181	3.89283	3.83526	5.40744	5.50173	4.23207	4.21265	6.00612	5.81559	2.6061	2.59388	6.20332	6.22975	2.56493	2.83733	6.15804	6.39628	3.45305	3.46787	4.91255	4.80877	4.33677	4.21323	5.57525	5.71281	ME5	green	SAUR36	AT3g60690/T4C21_100;T4C21_100;ortholog
	Solyc01g091050.2	4.17763	4.22702	2.13321	2.25972	4.81955	4.72621	1.65865	2.00119	5.84507	5.81908	5.82837	5.74888	7.52466	7.49514	6.53309	6.46689	3.38781	3.4238	1.57533	1.35022	4.40329	4.26128	2.16554	2.23883	5.12399	5.06352	5.2334	5.21446	6.17712	6.1325	6.4012	6.41812	ME3	brown	PME17	Probable pectinesterase/pectinesterase inhibitor 17;PME17;ortholog
	Solyc01g091160.2	4.98957	5.24175	6.38741	6.36772	4.10212	4.05241	5.71379	5.81226	4.2385	4.3782	5.52721	5.61047	3.85133	3.67384	4.40904	4.49926	4.82837	4.82218	5.98165	5.75484	3.71455	3.57347	5.82408	5.92817	4.15883	3.95166	5.12077	5.05965	4.01315	4.01224	4.75431	4.83171	ME10	purple	ARGAH2	Arginase 2, mitochondrial;ARGAH2;ortholog
	Solyc01g091230.2	4.70121	4.67134	0.759354	0.555191	4.18276	4.15384	1.07532	1.01455	4.08163	3.98067	1.74782	1.63244	3.61268	3.63626	2.08618	1.72151	4.60773	4.4752	0.702408	0.530588	4.44813	4.34193	0.805477	0.703441	4.39488	4.32789	2.04895	1.8327	3.898	3.82187	1.52521	1.86811	ME1	turquoise	LRR-RLK	Leucine-rich repeat protein kinase family protein;LRR-RLK;ortholog
	Solyc01g091260.2	6.27937	6.2834	5.85813	6.01418	6.42592	6.32095	5.9196	6.07046	6.18454	6.03281	5.75285	5.76575	6.18348	6.32884	5.99979	5.98605	6.86837	6.74635	5.46432	5.43083	6.87426	6.74206	5.41479	5.56683	5.37999	5.38564	5.19901	5.17879	5.6649	5.70646	5.31468	5.33728	ME2	blue	At4g22740	AT4g22740/T12H17_130;At4g22740;ortholog
	Solyc01g091270.2	5.1572	5.28225	3.7037	3.65078	4.61257	4.44777	3.20499	3.26144	4.44425	4.43765	3.49917	3.66193	3.38722	3.6608	2.84426	3.02622	5.79596	5.7975	3.51429	3.4957	4.69525	4.87219	3.20375	3.12196	4.16605	4.1193	3.36259	3.6868	3.62107	3.73816	2.85651	3.05768	ME9	magenta	At2g45370	Myeloid leukemia factor;At2g45370;ortholog
	Solyc01g091320.2	5.86977	5.88654	2.91905	2.91603	7.573	7.38896	2.8572	2.89124	6.64695	6.59833	3.30351	3.48629	6.57017	6.47194	3.5816	3.47414	6.51312	6.42938	2.43228	2.42855	7.79688	7.74772	2.95432	2.60688	6.55601	6.49886	3.25232	3.45967	6.27886	6.3309	3.31228	3.5792	ME1	turquoise	SMO1-2	Methylsterol monooxygenase 1-2;SMO1-2;ortholog
	Solyc01g091420.1	3.17789	3.39218	0.206393	0.785361	3.08431	2.75916	0.243718	0.256088	4.69746	5.04281	1.95508	2.16984	4.9508	4.38717	2.51014	2.8815	3.84792	3.58209	0.213103	0	4.14771	4.01511	0.221159	0.8064	3.80819	3.79316	1.56973	1.89661	3.66748	4.01455	2.32478	2.64134	ME3	brown	LBD18	LOB domain-containing protein 18;LBD18;ortholog
	Solyc01g091490.2	3.3237	2.94236	6.89238	6.84546	3.30909	3.71773	7.35132	7.39962	4.92753	4.67159	6.36443	6.30644	4.68308	4.22238	6.12182	5.99298	3.35811	3.38521	6.77243	6.61582	3.53854	3.65911	7.24232	7.16984	4.34709	4.05901	5.99603	5.96504	4.56455	4.41583	5.9645	5.98176	ME5	green	ZPR1	Protein LITTLE ZIPPER 1;ZPR1;ortholog
	Solyc01g091590.2	0.862869	0.935485	4.02562	3.72909	0.86792	0.866652	5.26306	5.20009	2.54189	2.80505	5.07863	5.15978	2.29848	2.3628	4.81582	4.41878	2.63068	2.32351	3.9049	3.94897	1.23912	0.970126	3.26036	3.45744	2.61479	2.42999	4.23677	4.19199	2.84562	2.89604	3.57827	3.55379	ME1	turquoise	At3g29180	AT3G29180 protein;At3g29180;ortholog
	Solyc01g091660.2	6.42081	6.48119	0.535901	0.336293	6.89451	6.91738	0.850913	0.510679	5.98466	6.06385	0.91855	0.831384	4.82066	4.86191	1.37124	0.984554	6.17606	6.16233	0	0.152129	4.69264	4.71627	0.570393	0.9052	5.23255	5.11374	1.65625	1.25947	4.12243	3.96832	1.62511	1.39252	ME1	turquoise	At2g47150	NAD(P)-binding Rossmann-fold superfamily protein;At2g47150;ortholog
	Solyc01g091690.2	4.492	4.47809	5.8609	5.9927	4.2809	4.12491	5.46739	5.42237	5.01295	5.04489	5.99103	5.92097	4.69942	4.71942	5.11735	5.15704	3.76138	3.90779	6.08717	6.13159	3.99805	3.95824	5.5581	5.52686	5.04379	5.01583	6.16325	6.19413	4.66907	4.63845	5.58176	5.53713	ME8	pink	At2g45750	Probable methyltransferase PMT16;At2g45750;ortholog
	Solyc01g091700.2	0.614615	1.37174	1.11281	1.37944	1.11807	1.12903	2.43364	2.27997	3.19057	3.48656	4.46877	4.46863	4.26478	4.21016	4.80428	4.79011	1.18429	0.782143	2.26749	2.18733	1.36208	1.52463	2.74367	2.91808	4.28989	4.28549	4.99109	4.95614	4.43343	4.3711	4.90427	4.99951	ME6	red	P2A12	F-box protein PP2-A12;P2A12;ortholog
	Solyc01g091730.2	7.52502	7.75318	8.74541	8.74167	7.30285	7.26129	8.21115	8.24622	7.6071	7.60103	8.12406	8.14033	7.29882	7.28848	7.25181	7.31785	7.2226	7.39619	8.25737	8.27014	7.19879	7.09878	8.1892	8.18134	7.45195	7.45474	7.66986	7.79666	7.27945	7.30947	7.4899	7.45651	ME10	purple	PEX11C	Peroxisomal membrane protein 11C;PEX11C;ortholog
	Solyc01g091920.2	4.60205	4.66732	0.393097	0.857177	4.61564	4.53354	1.51082	1.46689	4.97416	4.87675	2.6852	2.94019	4.96726	4.81895	3.37813	3.24004	4.63832	4.5959	0.606169	0.73126	5.135	4.94174	1.30982	1.78758	4.75004	4.72708	3.11449	3.16019	5.06841	5.05862	3.2096	3.17698	ME4	yellow	SBTI1.1	Subtilisin-like protease SBT1.1;SBTI1.1;ortholog
	Solyc01g091930.2	3.31463	3.56266	0.525556	0.325683	2.83651	2.69569	0.501312	0.350684	5.37693	5.54303	2.65643	2.94644	5.37911	5.33361	3.51256	3.28137	4.20105	4.07222	0.581302	0.687149	4.5348	4.4281	0.464123	0.593062	4.47159	4.34514	2.65468	2.51327	4.90502	4.80496	3.33819	3.39629	ME3	brown	SBT4.14	Subtilisin-like protease SBT4.14;SBT4.14;ortholog
	Solyc01g094210.2	1.4939	1.59653	3.42376	3.48571	1.35416	1.26955	3.3937	3.4675	1.82927	1.91658	3.69675	3.8726	3.07848	2.9355	3.89587	3.89227	1.39355	1.34502	3.42682	3.45602	0.565305	0.523614	3.60234	3.73714	2.0014	1.97648	3.63606	3.51689	3.51949	3.30189	4.47718	4.55964	ME2	blue	At1g01800	AT1G01800 protein;At1g01800;ortholog
	Solyc01g094220.2	3.90541	3.71408	3.47047	3.32815	5.82535	5.77844	5.48866	5.41286	3.75727	3.98228	3.33524	3.81575	5.67006	5.84421	5.61118	5.40755	3.50038	3.57318	2.9555	3.03268	5.77485	5.79477	5.31926	5.46264	3.37746	3.23527	3.37351	3.41192	5.71393	5.68431	5.6274	5.39653	ME7	black	SDR1	(+)-neomenthol dehydrogenase;SDR1;ortholog
	Solyc01g094250.2	5.15725	5.23878	1.90413	2.33277	5.01616	4.73055	2.11782	2.34877	3.96628	4.08996	4.29042	4.31812	4.1576	4.13668	3.60114	3.50909	4.71115	4.84767	2.59293	2.47296	4.27072	4.2359	1.92556	1.81075	4.10656	4.25883	4.69577	4.75106	4.58098	4.41967	3.83816	4.11919	ME4	yellow	SDR2b	Short-chain dehydrogenase/reductase 2b;SDR2b;ortholog
	Solyc01g094330.2	3.14269	3.36534	4.12861	4.24375	3.43998	3.59888	5.33234	5.20416	3.36536	3.2728	4.08119	4.12377	3.6723	3.55051	4.62714	4.49805	3.26923	2.97904	3.72247	3.72003	3.22993	3.37146	5.18065	5.27495	3.20279	3.0196	3.74002	3.7305	3.8215	3.75835	4.60808	4.58253	ME5	green	At1g01770	Propionyl-CoA carboxylase;At1g01770;ortholog
	Solyc01g094370.2	7.13457	7.16624	5.06861	5.07982	6.89521	6.90288	5.01204	5.05612	6.302	6.20101	5.85603	5.8788	6.45603	6.45271	6.19392	6.20228	6.80152	6.85953	5.0233	4.98895	6.70525	6.71595	4.94475	5.03413	6.36141	6.33258	6.05929	5.90581	6.2515	6.24871	5.90829	6.05985	ME4	yellow		#N/A
	Solyc01g094460.2	4.18857	4.44186	8.29531	8.35716	4.33895	4.67799	8.29654	8.33808	6.07305	6.02334	7.90985	7.8922	5.68056	5.76724	7.26622	7.32318	4.01056	4.17409	8.05336	8.06689	4.20106	4.16155	8.41868	8.41823	5.93402	5.83064	7.5147	7.49768	5.41332	5.40366	7.24217	7.16683	ME5	green	AHL1	AT-hook motif nuclear-localized protein 1;AHL1;ortholog
	Solyc01g094690.2	7.90666	8.03929	5.40783	5.23228	7.87669	7.90087	5.28629	5.43249	8.37378	8.34321	7.82809	7.76502	8.65064	8.71435	8.26902	8.23485	7.91788	7.85434	4.74167	4.60804	8.15409	8.15726	5.81867	6.00909	8.18659	8.16245	7.83209	7.81077	8.34243	8.28372	8.11374	8.04799	ME3	brown	PIP1-2	Aquaporin PIP1-2;PIP1-2;ortholog
	Solyc01g094790.2	5.73374	5.65607	6.34801	6.41117	5.48841	5.4743	5.61989	5.50834	4.70138	4.81049	5.11394	5.15051	4.67317	4.6193	4.93557	5.08749	5.58531	5.61587	5.75356	5.72029	5.12873	5.12753	4.94036	5.19781	3.97366	3.90035	4.44345	4.47138	4.17767	4.02572	4.04284	3.98644	ME6	red	CYSC1	Bifunctional L-3-cyanoalanine synthase/cysteine synthase C1, mitochondrial;CYSC1;ortholog
	Solyc01g094840.2	3.87285	4.23145	5.55115	5.6528	3.57549	3.83787	4.69514	4.79391	4.47981	4.54177	4.99524	4.97589	4.02573	4.17449	4.12096	4.19159	3.7479	3.793	5.22403	5.21628	3.59536	3.70456	4.62135	4.5879	4.34599	4.56756	4.80928	4.82506	4.16842	4.20973	4.30403	4.07283	ME8	pink	MYC6.6	RING/U-box superfamily protein;MYC6.6;ortholog
	Solyc01g094890.2	6.55526	6.55595	2.67295	2.82831	6.33589	6.27839	2.85078	2.71559	6.50715	6.50969	4.62698	4.66178	6.50338	6.39018	4.81279	4.83802	6.55642	6.58888	3.65873	3.63172	6.69035	6.65691	3.19922	3.32501	6.02888	6.03482	5.18978	5.24918	6.30176	6.20188	4.82513	4.84599	ME4	yellow	FRO1	Probable ferric reduction oxidase 1;FRO1;ortholog
	Solyc01g094910.2	6.18193	5.94628	1.26091	1.35688	6.23095	6.16552	2.71812	2.42511	1.53735	1.35652	1.50809	1.15145	0.532477	0.822417	1.3239	1.25142	5.93348	5.9172	1.95086	2.19672	6.14495	6.02585	2.40607	2.55317	1.11826	1.14643	1.55339	1.41851	0.772618	0.740435	1.31468	1.23696	ME9	magenta	FRO2	Ferric reduction oxidase 2;FRO2;ortholog
	Solyc01g095080.2	1.64196	1.39731	1.47946	1.35864	1.63837	1.2925	1.80765	2.02016	3.66097	3.55493	3.37034	3.31748	4.11775	4.37536	3.84024	3.76386	2.08805	1.82448	1.32369	1.08953	1.32688	1.43387	0.995821	1.33149	2.85504	2.92658	3.06574	3.22504	4.16344	4.16767	3.70701	3.788	ME6	red	ACS1	1-aminocyclopropane-1-carboxylate synthase-like protein 1;ACS1;ortholog
	Solyc01g095140.2	3.46417	3.78112	1.19619	0.905209	4.08389	3.88566	3.26894	3.1603	1.24368	1.4542	2.36816	2.15897	4.19212	4.23277	4.58607	4.16269	3.95502	4.03052	0.820074	1.39892	3.81123	3.58711	2.87879	2.97187	5.51114	5.39886	5.38354	5.40324	2.90997	2.95269	1.76478	2.26553	ME0	grey	At2g46140	Desiccation-related protein At2g46140;At2g46140;ortholog
	Solyc01g095320.2	7.73644	7.18651	5.16761	5.16224	6.53909	6.45065	3.1016	3.02257	4.25965	4.25688	4.20438	4.21713	3.356	3.26207	2.96815	3.29717	8.01475	8.08746	4.19706	4.25514	6.05233	6.08858	2.65181	2.62262	3.73771	3.87068	3.46669	3.38237	3.66965	3.7745	2.64267	2.61078	ME9	magenta	BAG6	BAG family molecular chaperone regulator 6;BAG6;ortholog
	Solyc01g095330.2	6.94269	7.07313	3.92985	4.26027	5.38775	5.51078	2.03983	2.33111	2.92395	3.24753	3.31464	3.02263	2.23157	2.04383	2.10941	1.88465	7.0735	7.07219	3.27483	3.34811	4.93294	5.14873	1.48303	1.86741	2.81383	2.90781	2.63265	2.1358	2.46455	2.98486	1.84203	1.76171	ME9	magenta	At5g12000	Kinase with adenine nucleotide alpha hydrolases-like domain-containing protein;At5g12000;ortholog
	Solyc01g095340.2	8.39997	8.53941	5.36263	5.2038	6.63679	6.49345	2.80183	3.03435	4.35382	4.62353	4.22444	4.44597	3.08668	3.41815	3.14891	3.14393	8.4756	8.44011	4.31106	4.31301	6.02404	6.17106	2.20187	2.66497	4.18566	3.91667	3.57703	3.8648	3.786	3.48211	2.73082	2.68694	ME9	magenta	CDKB1-1	Cyclin-dependent kinase B1-1;CDKB1-1;ortholog
	Solyc01g095410.2	7.94018	8.02081	7.46988	7.62851	8.74338	8.72194	8.7924	8.81955	7.64426	7.60236	7.28796	7.32631	8.57655	8.65992	8.57759	8.5703	7.86344	7.86108	7.6464	7.58997	8.78664	8.74939	8.92781	9.06851	7.44957	7.45004	7.33785	7.33224	8.72521	8.79239	8.84203	8.83937	ME7	black	At2g04520	Nucleic acid-binding, OB-fold-like protein;At2g04520;ortholog
	Solyc01g095460.2	6.01258	5.97165	5.07303	5.04694	5.60564	5.45195	4.84616	4.98408	5.10966	5.14369	4.6008	4.59027	4.79265	4.84704	4.35618	4.39789	6.03223	5.94124	4.94304	4.89044	5.42659	5.4502	4.69176	4.8211	4.80076	4.7339	4.47133	4.47355	4.70279	4.80278	4.31436	4.37777	ME9	magenta	GBF3	G-box-binding factor 3;GBF3;ortholog
	Solyc01g095470.2	6.23456	6.23677	5.39558	5.59056	5.1579	5.10218	3.81679	3.79897	4.98099	4.84503	4.31789	4.29173	4.49845	4.47275	4.04667	4.03163	6.23601	6.19055	5.35097	5.33037	5.21199	5.1444	4.18888	3.98399	5.10601	5.02698	4.33325	4.04329	4.72581	4.75715	3.94585	3.89044	ME9	magenta	F2A19.210	Galactose mutarotase-like superfamily protein;F2A19.210;ortholog
	Solyc01g095520.2	3.96442	4.21266	3.26635	3.40404	5.39673	5.27036	3.4747	3.52968	4.48114	4.12778	3.12518	3.09442	4.81303	4.56556	4.15532	3.77696	3.77077	3.70755	2.60455	2.50305	4.95392	4.93739	2.73181	2.95033	4.2622	4.45522	3.25427	2.38929	4.29068	4.37352	4.10299	2.89233	ME1	turquoise	AGP16	Arabinogalactan peptide 16;AGP16;ortholog
	Solyc01g095530.2	8.3062	8.52458	9.12234	9.23243	8.47984	8.5902	7.82961	7.93522	9.97994	9.98574	9.93633	9.91565	9.74298	9.90041	10.0287	9.9607	8.62214	8.42724	9.18841	9.18495	8.63647	8.56509	8.5429	8.47277	9.73673	9.7097	9.92479	9.87458	9.83521	9.91928	10.065	10.0767	ME6	red	T22K18.24	At3g09950;T22K18.24;ortholog
	Solyc01g095580.2	3.75983	3.71627	5.35515	5.2559	3.54647	3.41785	5.44916	5.54952	4.70354	4.66773	5.21139	5.23988	4.51497	4.53231	4.83881	4.94313	3.42936	3.42881	5.11777	5.18051	3.6079	3.5942	5.33436	5.44723	4.57852	4.50224	5.06706	4.96754	4.39533	4.55637	4.79721	4.90696	ME2	blue	JAR1	Jasmonic acid-amido synthetase JAR1;JAR1;ortholog
	Solyc01g095620.2	6.01482	6.06969	7.72744	7.77014	5.8449	5.90696	7.75874	7.77169	6.88489	6.84186	7.28307	7.35854	7.53051	7.54469	7.73121	7.65286	6.34024	6.29133	7.5752	7.49107	5.98009	5.98489	7.90454	7.93754	6.61637	6.74163	7.19031	7.16988	7.30125	7.28169	7.6608	7.65605	ME2	blue	UGT72B1	UDP-glycosyltransferase 72B1;UGT72B1;ortholog
	Solyc01g095630.2	4.56313	4.55259	6.58694	6.68702	3.81444	4.18305	7.39111	7.37409	5.3572	5.25263	6.20697	6.28407	4.61682	4.56298	5.65074	5.66032	5.20549	5.12211	6.91231	6.87402	3.89825	3.87257	6.72827	6.76488	4.85846	4.89716	5.96572	5.87668	4.89281	4.92735	5.7058	5.75138	ME1	turquoise	WRKY41	Probable WRKY transcription factor 41;WRKY41;ortholog
	Solyc01g096040.2	7.9373	7.93948	5.83809	5.78349	8.05601	7.97583	5.46927	5.40199	7.07893	7.07418	6.02466	6.09935	7.1982	7.26642	6.73021	6.72913	7.9074	7.86186	4.838	4.79381	7.8347	7.81322	5.20101	5.40937	7.33842	7.30299	6.45995	6.34043	6.97982	6.88556	6.2808	6.29406	ME1	turquoise	APF2	Aspartyl protease family protein 2;APF2;ortholog
	Solyc01g096150.2	6.00051	6.13893	3.8405	3.98961	5.51545	5.49391	4.2544	4.26591	5.5988	5.72443	4.86755	4.96205	5.43317	5.42183	4.57893	4.56633	5.89553	5.89145	3.76085	3.92658	5.66153	5.57917	4.01016	4.25577	5.45661	5.3922	4.86259	4.93299	5.5323	5.5398	4.72179	4.8986	ME1	turquoise	At1g01225	At1g01225;At1g01225;ortholog
	Solyc01g096220.2	6.07882	5.91276	2.9169	2.63043	5.82658	5.64499	3.1901	3.09101	5.71361	5.74498	4.16573	4.14889	5.48088	5.66032	4.99832	4.96548	5.87717	5.83369	2.84079	3.15271	5.7261	5.59018	3.67533	3.68536	5.63527	5.46593	4.70364	4.7539	5.03474	5.2011	4.71153	4.70036	ME4	yellow	RABA3	Ras-related protein RABA3;RABA3;ortholog
	Solyc01g096250.2	4.92946	5.12177	2.95034	2.61109	4.12141	3.93776	1.69522	1.75179	4.43422	4.4314	4.52277	4.45759	4.12249	3.91246	4.14627	4.21343	4.89859	4.85248	2.669	2.57847	4.53346	4.47695	1.60026	1.91823	4.39149	4.24407	4.35209	4.44199	3.50278	3.71774	4.06897	3.86953	ME4	yellow	NUCL1	Nucleolin 1;NUCL1;ortholog
	Solyc01g096320.2	7.87375	7.94105	0.550659	0.721206	7.36589	7.33025	0.634398	0.159416	5.48952	5.41772	1.30739	1.50645	4.93945	4.95678	2.27063	2.39043	7.99831	7.87581	0.13193	0.717129	7.45182	7.38578	0.76693	0.344872	3.92832	3.87548	1.8225	1.6124	4.95869	4.88259	2.4238	2.58254	ME5	green	ATHB-7	Homeobox-leucine zipper protein ATHB-7;ATHB-7;ortholog
	Solyc01g096340.2	6.2004	6.21864	5.28799	5.56908	5.48642	5.40467	4.28795	4.09881	4.78832	4.58746	4.62189	4.71245	3.49853	3.80148	4.06308	4.2792	5.85652	5.67225	5.53722	5.50625	4.97223	4.72172	4.35951	4.51791	4.09023	3.92838	4.56697	4.53961	3.88999	4.0913	3.5002	3.95027	ME6	red	SAUR32	Auxin-responsive protein SAUR32;SAUR32;ortholog
	Solyc01g096510.2	1.14811	1.90343	4.3693	4.52293	1.63387	1.54551	4.87496	4.84355	3.51027	3.5136	5.03109	4.97926	3.37404	3.54953	4.66252	4.81229	2.56481	2.92434	4.93935	4.85356	1.38073	1.012	4.19197	4.24845	3.45303	3.67804	4.71555	4.95125	3.85202	4.14125	4.71473	4.78315	ME2	blue	ROPGEF6	Rop guanine nucleotide exchange factor 6;ROPGEF6;ortholog
	Solyc01g096630.2	4.46128	4.40054	5.5989	5.36522	3.25213	2.95299	4.00438	4.25233	4.68178	4.86598	4.939	5.13928	4.90096	4.6844	4.79913	4.68539	3.90454	4.57884	5.56537	5.49395	3.03969	3.70867	4.96426	4.78836	4.4183	4.49363	5.18311	5.20306	5.00866	4.99228	5.33031	5.17439	ME2	blue	SEC1A	Berberine bridge enzyme-like 1;SEC1A;ortholog
	Solyc01g096670.2	6.0142	6.26171	4.42692	4.46774	6.41979	6.48977	5.71091	5.67006	7.61772	7.61392	6.06835	6.04522	8.16263	8.1602	7.15243	7.07189	6.46799	6.38425	5.16061	5.31635	7.15554	7.08757	5.58768	5.61974	6.91757	6.96328	6.17739	6.21925	7.61483	7.542	6.79125	6.85055	ME3	brown	CYP98A3	Cytochrome P450 98A3;CYP98A3;ortholog
	Solyc01g096880.2	3.8496	3.8472	6.93	7.02702	3.87811	3.82875	6.07315	6.09538	4.12455	4.08054	5.80455	5.97004	4.22124	4.37915	5.67717	5.53393	4.47725	4.39237	5.86528	5.88971	3.1449	3.4284	5.69566	5.77788	3.85347	3.79722	5.02681	5.09479	3.49346	3.34038	4.90454	5.02102	ME1	turquoise	NPF6.2	Protein NRT1/ PTR FAMILY 6.2;NPF6.2;ortholog
	Solyc01g096940.2	3.16008	2.97608	1.48141	1.46582	3.77221	3.77678	1.18819	1.29199	4.34355	4.15504	1.22768	1.41444	3.63158	3.52046	1.24252	1.32072	3.31492	3.21466	0.997048	0.888896	4.00595	3.89054	0.91586	1.2431	4.25212	4.17113	1.99133	2.16084	3.93896	3.85712	1.56926	1.56856	ME1	turquoise	At3g03770	Probable inactive leucine-rich repeat receptor-like protein kinase At3g03770;At3g03770;ortholog
	Solyc01g096960.2	4.88266	5.02274	2.3809	2.41403	4.45991	4.38964	2.13865	2.35224	4.46237	4.52706	3.95924	3.90361	4.28383	4.37361	3.95406	3.79046	4.73732	4.71907	2.0324	2.19336	4.97743	5.05933	1.78679	1.45551	4.27583	4.17032	3.87244	3.68155	4.3243	4.40799	3.74784	3.73081	ME4	yellow	HHO3	Transcription factor HHO3;HHO3;ortholog
	Solyc01g097150.2	5.07553	5.05175	4.92854	4.95043	3.41128	3.87058	3.95755	4.34755	4.27718	3.87591	4.61196	4.60382	3.55191	3.6683	3.07618	3.11661	4.72119	4.51969	4.94913	4.31446	3.19383	3.32361	4.35243	4.34123	3.98876	3.82599	4.71924	4.31054	3.462	3.29961	3.65285	3.6011	ME7	black	GBF4	G-box-binding factor 4;GBF4;ortholog
	Solyc01g097240.2	5.57085	5.84987	7.30961	7.30968	4.76397	4.82104	8.07728	8.08888	8.9115	8.85092	8.81774	8.86987	8.09251	8.13113	8.27743	8.20604	6.14801	5.95933	8.70986	8.69733	4.32326	4.39476	8.44795	8.48326	8.80132	8.80302	9.36188	9.32077	9.28261	9.30095	9.24055	9.32898	ME2	blue	HEL	Hevein-like preproprotein;HEL;ortholog
	Solyc01g097280.2	3.63727	4.05863	5.26697	5.27504	2.74099	2.91778	5.88265	5.85915	4.37313	4.50934	5.26099	5.13898	4.63091	4.5357	5.95313	5.69366	3.49603	3.64133	5.03514	5.06785	1.50808	1.41627	5.99774	5.99232	4.71184	4.87003	5.21637	5.35431	4.75314	4.67425	5.77449	6.02704	ME2	blue	HEL	Hevein-like preproprotein;HEL;ortholog
	Solyc01g097330.2	3.72938	3.86561	5.10664	5.14909	3.75722	3.5066	5.4118	5.58046	4.74876	4.78219	5.63424	5.61537	4.947	4.95683	5.33243	5.41453	3.77233	3.69323	4.76608	4.94771	3.70649	3.78993	5.30724	5.36261	4.80698	4.71407	5.28132	5.25507	4.76629	4.72623	5.18406	5.23587	ME2	blue	BZIP25	Basic leucine zipper 25;BZIP25;ortholog
	Solyc01g097470.2	0.952742	1.24469	1.5161	1.43948	0.343161	0.623419	3.15877	2.97612	3.30248	3.19645	2.73109	2.94608	3.16571	3.15955	2.93544	3.01589	2.62073	1.80132	2.8158	2.76051	1.3812	1.15947	3.10239	3.36429	3.55331	3.91536	4.33345	4.37599	5.22386	5.29445	4.53142	4.52874	ME6	red	At4g14746	Neurogenic locus notch-like protein;At4g14746;ortholog
	Solyc01g097510.2	5.85489	5.84331	4.54671	4.51457	5.81489	5.74064	3.75057	3.80365	4.83186	4.76647	4.15234	4.10707	4.46719	4.39186	3.7925	3.82691	6.07065	6.02308	4.3488	4.48369	5.83365	5.88639	4.11818	3.85915	4.13731	4.12842	4.12109	4.24541	4.42821	4.48983	4.07268	4.10462	ME2	blue	ANN3	Annexin D3;ANN3;ortholog
	Solyc01g097520.2	7.21199	7.34956	5.88831	6.00004	7.623	7.49646	5.94037	5.84892	6.71092	6.71469	5.92719	5.84077	6.67604	6.67326	6.34246	6.32047	7.60541	7.56346	6.11625	6.0266	7.74284	7.72778	6.08756	6.18113	6.24397	6.29313	6.30353	6.33875	6.48131	6.58689	6.3738	6.40291	ME2	blue	ANN4	Annexin D4;ANN4;ortholog
	Solyc01g097650.2	5.62674	5.5841	3.58567	3.57102	5.438	5.33811	3.00606	3.14814	4.8731	5.03422	4.13664	3.94554	5.15592	5.0845	4.27004	4.27749	5.52633	5.38418	3.78917	3.66631	5.37883	5.43081	3.20223	3.33428	4.83964	4.82079	4.31863	4.20352	4.85001	4.93791	4.12971	4.14285	ME5	green	MEE55	Serinc-domain containing serine and sphingolipid biosynthesis protein;MEE55;ortholog
	Solyc01g097770.2	3.6152	3.42781	5.66102	5.69527	3.85337	3.72974	4.22585	4.21182	4.88539	4.92381	5.51678	5.54185	4.1243	4.03956	4.57203	4.66459	3.54573	3.56919	4.84236	4.78355	3.56797	3.50967	4.27285	4.26389	4.05008	4.20676	5.19313	5.14306	3.66276	3.63594	4.45754	4.4995	ME8	pink	PHOT2	Phototropin-2;PHOT2;ortholog
	Solyc01g097920.2	2.6236	2.9859	4.2132	4.10829	3.21519	3.26648	4.68828	4.75952	4.22484	4.349	4.44988	4.42292	4.57725	4.65453	4.62267	4.95592	2.78998	2.59338	4.13627	3.92577	2.65795	2.586	4.44649	4.57426	4.8467	4.94674	4.97047	4.81389	4.50017	4.49979	4.87631	4.98765	ME9	magenta	OASA1	Cysteine synthase 1;OASA1;ortholog
	Solyc01g098020.2	4.8426	4.81854	6.73997	6.84152	4.42383	4.18055	5.91572	6.02211	5.48467	5.39456	5.97082	6.0431	5.02615	5.11941	5.60443	5.36673	4.70219	4.60444	6.55764	6.57597	4.05407	3.97657	5.96733	6.21217	5.25232	5.05406	6.07199	6.06214	5.30114	4.97847	5.61366	5.8276	ME8	pink	SKIP6L	F-box/kelch-repeat protein At4g39580;At4g39580;ortholog
	Solyc01g098200.2	3.52638	3.74567	2.95654	2.86042	4.3817	4.368	4.19446	4.06133	4.47924	4.6909	3.53123	3.43061	5.26617	5.2579	4.36255	4.44966	3.76439	3.99354	2.66772	2.77154	4.61313	4.54253	4.00921	3.98474	4.31035	4.30233	3.2989	3.07476	4.55952	4.6475	4.36078	4.36102	ME10	purple	PVA12	Vesicle-associated protein 1-2;PVA12;ortholog
	Solyc01g098400.2	6.67889	6.63761	7.91203	8.01634	6.12694	6.02304	8.01442	7.94637	7.13072	7.06434	8.12586	8.25651	6.10097	5.92866	7.61481	7.47878	6.53074	6.35372	7.87489	7.7988	5.82649	5.75602	8.1484	8.24665	6.85937	6.79959	8.03668	8.00828	5.96618	5.91886	7.64459	7.61923	ME1	turquoise	AHP1	Histidine-containing phosphotransfer protein 1;AHP1;ortholog
	Solyc01g098410.2	2.89232	2.93777	3.01241	3.02735	2.21248	1.66059	3.38564	3.24365	2.52256	2.58726	4.24575	4.37494	1.4182	1.1999	2.55058	2.80779	2.76441	2.81327	2.68223	2.82649	1.43883	1.43068	3.09056	3.17874	2.08504	2.02658	4.10911	4.10764	1.62858	0.994888	3.22784	3.33581	ME1	turquoise	CERK1	Chitin elicitor receptor kinase 1;CERK1;ortholog
	Solyc01g098590.2	2.95865	3.18224	5.23418	5.3626	1.78932	1.72121	5.20996	5.06855	4.63296	4.4479	5.50318	5.63987	3.69643	4.07506	4.62117	4.6069	2.42409	2.54216	6.25205	6.18259	1.23932	1.16356	4.90555	4.95009	4.53722	4.48499	5.59151	5.58426	3.562	3.79039	4.5018	4.55419	ME8	pink	At3g05170	Phosphoglycerate mutase-like protein AT74;At3g05170;ortholog
	Solyc01g098720.2	3.35296	3.5089	0.236553	0.499889	3.8857	3.97921	0.709219	0.417743	4.10956	4.04741	2.03342	2.23446	4.02905	4.06411	3.00721	3.02928	3.52163	3.50059	0.939236	0.842849	4.14629	4.17359	0.365385	0.517227	4.03403	4.07241	2.94953	3.11298	4.21216	4.03816	3.28702	3.31052	ME4	yellow	BHLH96	Transcription factor bHLH96;BHLH96;ortholog
	Solyc01g098740.2	3.48197	3.66748	3.46937	3.604	3.69528	3.78392	3.70056	3.63493	4.55292	4.60658	3.17781	3.14276	3.7667	3.54034	2.40506	2.74355	3.68344	3.78207	2.83562	2.99913	3.6283	3.69783	3.6008	3.51446	4.88438	4.87698	3.04035	3.06575	3.66243	3.54926	2.34998	2.4055	ME1	turquoise	At1g54820	Protein kinase superfamily protein;At1g54820;ortholog
	Solyc01g098890.1	4.11398	3.81052	0	0	3.93007	2.84446	0	3.63949	2.14087	2.9642	3.36946	3.01408	0	3.37635	0	2.46868	4.18217	3.33202	2.4626	3.54496	3.5758	3.68082	0	4.20187	3.64464	3.08927	0	0	0	2.26498	2.22731	2.30834	ME0	grey	PDIL1-5	Protein disulfide isomerase-like 1-5;PDIL1-5;ortholog
	Solyc01g098950.1	2.60309	3.24356	1.75427	1.6283	3.94688	3.93554	3.87382	4.11207	1.90684	1.42337	0.791459	1.21477	3.93299	3.9342	4.19386	3.9282	2.64261	2.71076	1.25172	0.909888	3.41288	3.58596	3.71652	4.18444	1.22288	0.616844	0.962688	0.728319	3.83883	3.87998	4.38072	4.14499	ME7	black	GAPC2	Glyceraldehyde-3-phosphate dehydrogenase GAPC2, cytosolic;GAPC2;ortholog
	Solyc01g099370.2	5.45536	5.45624	6.66458	6.66932	5.35159	5.24079	6.43511	6.48548	5.04712	4.98698	6.49121	6.59014	4.54186	4.40688	5.85113	5.76848	5.50633	5.42992	6.24902	6.17354	5.16242	5.1602	5.97263	5.97486	5.22165	5.30096	6.0913	6.11086	4.66242	4.55937	5.3614	5.31469	ME1	turquoise	SRC2	Protein SRC2 homolog;SRC2;ortholog
	Solyc01g099410.2	9.18099	9.28807	7.62507	7.65308	9.09795	9.05118	8.03255	8.06003	9.07081	9.03112	8.07965	8.19503	8.79774	8.89484	8.29398	8.21418	9.22908	9.10775	7.54915	7.57165	9.17814	9.10665	7.94739	8.03761	9.28284	9.22509	8.35466	8.30549	8.75801	8.91331	8.20525	8.22466	ME1	turquoise	At5g27670	Probable histone H2A.5;At5g27670;ortholog
	Solyc01g099590.2	4.70349	4.72698	5.36686	5.24049	3.66526	3.9519	4.47005	4.59399	3.88365	3.9998	4.03685	4.16499	3.53129	3.85738	3.51047	3.86383	4.53672	4.34075	4.6006	4.62951	3.66556	3.62883	4.53853	4.78247	3.32694	3.19197	4.19625	4.03338	3.86532	3.44058	3.8781	4.05201	ME3	brown	GSTU10	Glutathione S-transferase U10;GSTU10;ortholog
	Solyc01g099620.2	1.17205	1.2452	1.53185	1.61327	0.983054	1.1044	2.7616	2.62204	5.01734	5.10765	4.59754	4.59727	5.38928	5.29128	4.52018	4.64088	1.29029	1.3704	1.1681	1.26742	1.2876	1.31769	0.790173	1.09675	4.71315	4.66684	4.2812	4.25978	5.34516	5.35388	4.74111	4.69105	ME6	red	RBOHB	Respiratory burst oxidase homolog protein B;RBOHB;ortholog
	Solyc01g099630.2	8.26039	8.29847	7.91415	7.92373	8.71206	8.74409	7.9895	7.99695	9.40373	9.32044	9.00843	9.00939	8.84065	8.86037	9.1816	9.13552	8.05403	8.04067	7.50117	7.47858	7.89536	7.89893	7.92899	7.9925	8.84168	8.79634	9.03804	9.01922	8.12568	8.16712	8.71179	8.72218	ME6	red	XTH5	Probable xyloglucan endotransglucosylase/hydrolase protein 5;XTH5;ortholog
	Solyc01g099800.2	6.30146	6.53956	5.36574	5.33065	4.99708	5.30558	4.26716	3.90118	5.13136	5.16977	4.66664	4.74295	3.96385	4.02854	3.82745	3.91838	6.06993	6.21645	4.67132	5.07825	4.98821	5.0615	4.18113	4.03214	4.45764	4.49626	4.4158	4.53268	4.08778	4.11631	3.79675	3.82589	ME9	magenta	At2g21690	Putative glycine-rich RNA binding protein;At2g21690;ortholog
	Solyc01g099810.2	6.49615	6.41219	5.86375	5.72517	6.14061	6.15013	5.57264	5.62103	5.37342	5.57414	5.12838	4.97316	5.3185	5.21037	5.07507	4.89311	6.80268	6.67914	5.54789	5.56245	6.27297	6.34654	5.49809	5.51092	5.08413	4.83837	4.98041	5.00785	5.57343	5.40303	4.92721	5.19638	ME9	magenta	SR30	Serine/arginine-rich splicing factor SR30;SR30;ortholog
	Solyc01g099840.2	9.70558	9.83388	9.7772	9.79677	9.20831	9.26763	10.353	10.4026	8.46264	8.49855	9.35604	9.33887	9.12562	9.13544	9.64767	9.63638	9.63011	9.56893	9.54656	9.51934	9.06031	9.11545	10.3898	10.3892	8.44779	8.45738	9.29074	9.26485	9.28512	9.34411	9.9966	10.0013	ME3	brown	At1g56220	Dormancy-associated protein homolog 3;At1g56220;ortholog
	Solyc01g099880.2	4.83892	4.84688	0	0.285715	3.84234	3.87506	0.153018	0	1.31213	1.52264	0.35622	0	0.357316	0.501432	0.267775	0	4.54903	4.72748	0	0.355575	3.80089	3.98372	0.139498	0.348844	0.507223	0.744827	0	0.222463	1.18955	1.54492	0.387886	0.571403	ME2	blue	SWEET8	Bidirectional sugar transporter SWEET8;SWEET8;ortholog
	Solyc01g099910.2	1.75923	2.13439	5.24923	5.36883	3.48732	3.44692	5.59374	5.40277	4.72413	4.59224	5.21183	5.16171	5.21331	5.33281	5.82664	5.74252	2.11963	1.84291	5.95546	5.83775	3.70924	3.41193	5.63637	5.60961	4.48119	4.46798	5.1168	5.01627	4.77822	4.78143	5.15114	5.40831	ME2	blue	At3g05600	Alpha/beta-Hydrolases superfamily protein;At3g05600;ortholog
	Solyc01g099980.2	4.99291	4.97321	2.05156	1.9674	4.51702	4.43189	2.31593	2.56988	3.72144	3.74559	2.76324	2.64835	4.14448	4.03639	3.2027	2.9941	4.70936	4.77304	2.19927	2.37108	4.53059	4.58194	2.89827	2.95396	3.86987	3.74613	3.15535	3.1451	4.07415	3.9762	3.38261	3.16335	ME1	turquoise	At1g56230	Enolase (DUF1399);At1g56230;ortholog
	Solyc01g100030.2	6.20253	6.18194	3.45146	3.43656	5.91405	5.85274	3.99261	4.18035	5.90855	5.76269	4.62275	4.34016	5.4761	5.58181	5.12405	4.71495	6.23705	6.16214	3.67934	3.70865	5.96128	5.88059	4.03335	4.35659	5.90592	5.85627	4.80548	4.79124	5.43372	5.31959	4.67313	4.8577	ME4	yellow	DUT	Deoxyuridine 5'-triphosphate nucleotidohydrolase;DUT;ortholog
	Solyc01g100230.2	4.65171	4.97558	4.09738	4.12092	4.75685	4.87104	4.57238	4.65709	3.38164	3.3089	3.46805	3.42575	3.34568	3.55492	3.73576	3.44392	4.95221	4.87092	4.06443	3.81269	4.71234	4.79693	3.88367	4.00001	3.37888	3.13233	3.55334	3.60951	3.25299	3.06663	3.76821	3.69471	ME6	red	At1g56300	At1g56300;At1g56300;ortholog
	Solyc01g100370.2	5.16797	5.33664	6.41049	6.29199	4.43602	4.76485	5.54363	5.55002	5.88606	5.80005	6.33236	6.32839	5.05943	5.14572	5.01053	5.03047	5.20848	4.877	6.11723	6.04394	4.4428	4.4582	5.36321	5.30411	5.36462	5.43142	5.71427	5.73069	5.09164	5.11154	5.44288	5.49307	ME8	pink	At3g11930	AT3G11930 protein;At3g11930;ortholog
	Solyc01g100440.1	0.0934342	0.393681	6.26646	6.42763	0.553106	0.564701	5.53873	5.4531	3.04009	3.00344	4.54918	4.89048	1.54414	1.50397	4.95131	4.82169	0.228389	0.22704	6.76638	6.71692	0.318957	0.538162	6.11057	6.04936	1.47783	1.81109	4.05414	4.08197	0.682363	0.626359	4.02256	4.0308	ME1	turquoise	ASG1	ATP-dependent DNA helicase;ASG1;ortholog
	Solyc01g100460.2	4.29455	4.45738	6.50743	6.43194	3.97784	3.92365	5.90559	5.94851	3.45633	3.46507	5.43145	5.40842	3.27241	3.20173	4.58634	4.2836	4.47782	4.52229	5.4745	5.4276	3.76691	3.83941	5.7935	5.88787	2.37936	2.61707	4.39004	4.47645	2.96732	3.15748	4.28488	4.13624	ME3	brown	BZIP4	Basic leucine zipper 4;BZIP4;ortholog
	Solyc01g100490.2	3.15774	2.95399	6.12846	6.12518	2.92379	2.82347	6.01088	5.99081	3.49399	3.6351	4.97815	4.9097	4.60095	4.67507	5.65298	5.48627	2.43728	2.32218	6.45935	6.37252	2.89119	2.69563	6.34682	6.24122	3.73232	3.64723	5.12339	4.92752	4.23637	4.15349	5.48788	5.56665	ME5	green	NAS4	Probable nicotianamine synthase 4;NAS4;ortholog
	Solyc01g100600.2	4.34942	4.57181	0.784122	0.761735	4.62414	4.4813	1.19048	0.747569	3.93806	4.04722	3.45212	3.31376	4.1399	4.18328	3.54989	3.37906	4.37936	4.36429	1.07931	0.61976	4.63471	4.66665	1.35512	1.65513	4.70752	4.41824	3.93076	3.69914	4.22847	4.30579	3.57006	3.49982	ME4	yellow	CLE20	CLAVATA3/ESR (CLE)-related protein 20;CLE20;ortholog
	Solyc01g100690.2	3.65242	3.98632	5.2225	5.35733	3.46935	2.9971	4.66134	4.87376	4.69125	4.46509	5.34239	5.33233	4.01524	3.74614	4.03826	3.91242	4.04236	3.70537	4.92816	4.97667	3.07567	2.90886	4.67173	4.77983	4.65578	4.61203	5.01174	5.00798	4.06752	3.6502	4.52188	4.27743	ME8	pink	At4g01960	At4g01960;At4g01960;ortholog
	Solyc01g100710.2	3.78555	3.82772	5.32634	5.17948	3.63167	2.6437	4.50562	4.59982	4.14476	3.71632	5.02994	4.9383	3.24043	3.53963	4.02052	4.19976	3.5927	3.71078	5.14059	5.00694	3.35635	2.71714	4.079	4.06618	4.47162	4.7202	4.94933	5.36434	3.52936	3.39171	3.93347	4.32356	ME8	pink	At5g12100	Pentatricopeptide repeat-containing protein At5g12100, mitochondrial;At5g12100;ortholog
	Solyc01g100770.2	4.87798	5.1189	4.06895	4.15618	5.61199	5.54024	4.06153	3.68796	6.00771	5.71465	4.57156	4.66755	4.54057	4.94349	4.54709	4.24362	4.46073	4.288	3.19793	3.24017	5.15598	5.10904	3.7329	3.43603	4.86471	4.78607	4.90166	5.02302	5.28643	5.22224	4.10546	4.15477	ME4	yellow	SMALLER WITH VARIABLE BRANCHES	At1g56580/F25P12_18;SMALLER WITH VARIABLE BRANCHES;ortholog
	Solyc01g100920.2	4.37237	4.39871	4.48634	4.10742	4.36938	4.15266	4.60584	4.82247	5.41011	5.3637	5.93921	6.00242	4.75769	4.78351	5.43507	5.43268	4.33161	4.20436	4.16064	4.21886	4.28374	4.09805	4.38741	4.53265	5.1751	5.05825	5.92507	5.89683	4.48647	4.55215	5.50744	5.35681	ME6	red	At1g09380	WAT1-related protein At1g09380;At1g09380;ortholog
	Solyc01g100940.2	5.00216	5.05957	4.98264	4.90547	4.0782	4.25228	4.14276	4.23315	4.36704	4.28681	4.00897	4.13452	3.74693	3.83269	4.03566	3.62658	5.19509	5.18785	4.81682	4.68228	3.98775	4.01954	4.29682	4.16481	3.81141	3.89473	3.98494	3.93732	3.62464	3.45506	3.59077	3.47724	ME6	red	At4g25670	AT4g25670/L73G19_50;At4g25670;ortholog
	Solyc01g101170.2	0	0.515657	0.597483	0.671508	0	0.233718	1.96393	2.34287	2.23184	2.35403	2.54257	2.34127	4.42561	4.35506	4.45725	4.65826	0.0688401	0	0.767951	0.794501	0.0743668	0.133222	0.516629	0.632509	2.39833	2.51074	2.82833	3.2218	4.19214	4.06675	3.72052	3.6682	ME6	red	BS	Alpha-barbatene synthase;BS;ortholog
	Solyc01g101190.2	0	0.270731	0.219474	0.171841	0	0.0790699	1.84486	2.17013	1.97936	2.1478	2.11384	1.82823	4.35111	4.49395	4.24437	4.6202	0.0661888	0.0658524	0.225008	0.406762	0.071515	0	0.669955	0.276696	2.64979	2.72109	3.32069	3.787	4.23983	4.38466	3.33125	3.48264	ME6	red	BS	Alpha-barbatene synthase;BS;ortholog
	Solyc01g102300.2	6.81177	6.80095	5.08267	5.09378	5.86922	5.76298	4.11274	4.1074	5.28298	5.30983	5.5041	5.472	4.5644	4.50009	4.30326	4.24381	6.71843	6.63973	4.93294	4.90171	5.75039	5.70312	4.08372	4.15516	5.14704	5.1921	5.38934	5.39769	4.56098	4.56829	4.55691	4.45258	ME9	magenta	PIF3	Transcription factor PIF3;PIF3;ortholog
	Solyc01g102310.2	5.98948	5.90206	7.2545	7.25919	6.18487	6.13935	6.73209	6.66025	5.36194	5.35455	6.52365	6.60473	5.37376	5.34805	5.85877	5.91699	5.74821	5.73466	6.86075	6.87048	5.82229	5.95042	6.59852	6.59864	5.28997	5.29412	6.26652	6.3189	5.44994	5.39008	6.00715	5.87215	ME3	brown	At3g05900	Neurofilament protein-like protein;At3g05900;ortholog
	Solyc01g102340.2	3.3495	3.45522	3.25723	3.0207	3.32921	3.46477	3.98548	3.38281	4.24305	4.38038	4.82688	4.68048	4.49421	4.49947	4.9645	4.93755	3.38433	3.43452	3.57569	3.71227	3.1111	2.99779	3.84968	3.75749	4.0668	4.1263	4.66301	4.68774	3.81405	4.0216	4.8626	4.81151	ME6	red	AtMYB50	At1g57560;AtMYB50;ortholog
	Solyc01g102350.2	6.94189	6.92001	4.931	5.03419	6.85196	6.80199	4.95953	4.9122	5.93991	5.85715	5.88423	5.76004	5.86589	5.83119	5.83809	5.7074	6.6242	6.58851	4.38301	4.27345	6.46165	6.42965	4.54631	4.64529	5.98191	6.01508	5.98407	6.02707	5.58035	5.52543	5.58908	5.5354	ME4	yellow	PAE2	Pectin acetylesterase 2;PAE2;ortholog
	Solyc01g102390.2	6.15071	6.18727	5.14786	5.28183	5.08954	4.93921	5.29413	5.30998	7.59473	7.57394	5.96422	6.14814	7.04175	7.01419	6.19361	5.96634	6.66501	6.66808	5.80268	5.67913	6.3642	6.30447	5.10303	5.36047	6.47839	6.50453	6.07994	6.22123	6.61077	6.55172	6.00187	5.99462	ME3	brown	GLP4	Germin-like protein subfamily 2 member 1;GLP4;ortholog
	Solyc01g102400.2	5.86793	5.809	4.46	4.55353	4.69258	4.72546	4.53171	4.73697	7.3832	7.33978	5.43728	5.47219	6.76015	6.7844	5.72037	5.56484	6.28802	6.13943	4.46854	4.21091	5.67183	5.75892	4.29727	4.39691	6.42354	6.45646	5.22248	5.25231	6.21894	6.12447	5.42041	5.6215	ME3	brown	GLP4	Germin-like protein subfamily 2 member 1;GLP4;ortholog
	Solyc01g102710.2	3.10857	3.04607	5.88568	5.92841	3.62161	3.42123	5.20901	5.10877	3.15696	3.25297	5.31577	5.24003	3.51894	3.5237	4.35011	4.47622	2.66305	2.56196	5.5011	5.49267	2.90112	2.97343	4.89419	4.97214	3.27813	3.47677	5.03693	5.04119	3.49889	3.42628	4.59399	4.57402	ME1	turquoise	LRR-RLK	At5g49760;LRR-RLK;ortholog
	Solyc01g102770.1	4.79891	4.40212	5.62697	5.43062	0	4.1984	5.41545	0	0	4.48868	0	4.36849	0	5.01778	0	0	0	0	0	0	0	5.25434	0	0	0	5.69513	0	0	4.53568	0	0	0	ME0	grey	psbZ	Photosystem II reaction center protein Z;psbZ;ortholog
	Solyc01g102840.2	2.6836	2.61795	3.76334	3.72034	2.63154	2.54392	4.84692	4.88438	3.05514	3.09347	3.44299	3.324	3.24333	3.18765	3.36666	3.33954	3.07807	2.85897	3.64501	3.53704	2.73309	2.69574	4.33934	4.29065	3.23599	3.28576	3.29563	3.31325	3.19883	3.29141	3.52464	3.58028	ME5	green	MUF8.3	Disease resistance protein (TIR-NBS-LRR class) family;MUF8.3;ortholog
	Solyc01g103030.2	5.08154	4.9592	2.70663	2.57312	4.29381	4.41466	2.53755	2.356	4.37911	4.30334	2.81031	3.01955	4.58711	4.58383	2.61303	2.81669	4.88419	4.85702	1.72158	1.9292	4.15595	4.01507	2.41659	2.46919	3.24317	3.25569	2.81669	2.78797	5.16651	5.03531	2.42226	2.39099	ME1	turquoise	NPF4.4	Protein NRT1/ PTR FAMILY 4.4;NPF4.4;ortholog
	Solyc01g103200.2	4.90824	4.70474	6.23084	6.21112	4.85716	4.83749	5.87414	5.76924	5.19391	5.13258	6.01765	6.01363	4.86204	4.76823	4.96896	5.22781	4.91869	4.9652	5.98487	6.02577	4.47629	4.75451	5.34044	5.38366	5.31284	5.35835	5.78447	5.77261	4.74326	4.83835	5.18664	5.02133	ME8	pink	Cand1	Plasminogen activator inhibitor;Cand1;ortholog
	Solyc01g103360.2	3.31666	3.09288	0	0.604316	3.21889	3.12638	0.339676	0.506822	5.69832	5.46108	2.88704	3.40611	6.29636	6.33171	4.47056	4.359	3.88829	3.58524	0	0.287413	4.5332	4.70399	0.163702	0.518523	4.53487	4.34445	3.37061	2.85152	4.82211	4.63381	4.29255	4.09672	ME3	brown	GXM1	Glucuronoxylan 4-O-methyltransferase 1;GXM1;ortholog
	Solyc01g103590.2	4.49189	4.71443	6.84116	6.96836	5.17132	5.18137	5.78847	5.66563	4.4076	4.1601	5.01036	5.01055	3.82166	3.91461	3.77173	3.94979	5.54011	5.49316	5.83128	5.81632	5.49658	5.37394	5.96571	6.02727	4.73112	4.65246	5.08186	5.02959	3.73807	3.72339	3.74137	3.66798	ME3	brown	GLYI7	F18B13.24 protein;GLYI7;ortholog
	Solyc01g103920.2	5.09258	5.186	2.45334	2.55502	5.52774	5.45974	2.23772	2.36108	5.08905	4.80615	2.4771	2.79919	3.69443	3.3176	2.004	1.61624	4.84832	4.97302	1.80669	1.43221	5.28912	5.36298	1.07893	1.59237	3.05197	2.93791	1.53195	1.64808	3.78555	3.68837	1.92643	2.24257	ME2	blue	FD2	Ferredoxin-2, chloroplastic;FD2;ortholog
	Solyc01g103990.2	7.524	7.30986	6.05295	6.04684	7.05554	6.96947	5.59846	5.57529	6.54417	6.54205	5.91127	5.99499	6.14585	6.0721	5.58679	5.69047	7.59055	7.61139	5.98909	5.99002	7.11261	7.09104	5.66218	5.71315	6.46006	6.41762	6.08295	6.12492	6.27932	6.20454	5.70726	5.69039	ME2	blue	At1g22930	Putative uncharacterized protein At1g22930;At1g22930;ortholog
	Solyc01g104400.2	7.78516	8.01002	9.74442	9.7947	8.15778	8.27831	10.3565	10.3818	9.34566	9.2759	9.15549	9.31707	9.71013	9.82591	9.86177	9.69375	7.7479	7.75457	9.55057	9.50651	8.21684	8.13915	10.0848	10.1985	9.13908	9.15136	9.25778	9.2277	9.52864	9.62726	9.60525	9.58501	ME2	blue	ARPN	Basic blue protein;ARPN;ortholog
	Solyc01g104650.2	6.09189	6.05739	6.42999	6.487	5.39335	5.47302	5.32942	5.38442	5.152	5.1902	5.4503	5.47852	4.43284	4.63505	4.64413	4.33779	6.24336	6.11948	6.43197	6.42235	5.37493	5.46447	5.46139	5.46927	4.83085	4.61905	5.24481	5.32039	4.58879	4.73827	4.89214	4.89369	ME6	red	GBF4	G-box-binding factor 4;GBF4;ortholog
	Solyc01g104690.2	3.82136	4.22237	7.3292	7.48119	3.35536	4.2119	7.5029	7.67284	7.43971	7.38824	7.92756	7.96313	7.78057	8.02891	8.42942	8.22359	3.58847	3.8332	7.74845	7.68258	3.84525	4.05605	7.30954	7.36415	7.71657	7.75671	8.04651	7.91809	7.69195	7.69667	8.25904	8.24473	ME2	blue	STR4	Rhodanese-like domain-containing protein 4, chloroplastic;STR4;ortholog
	Solyc01g104780.2	3.50178	3.20728	2.02818	1.77011	1.81697	1.81961	2.90419	3.30492	4.4546	4.04594	4.46565	4.81395	4.37062	4.26118	4.66932	4.47533	2.82123	2.48802	2.62209	1.59786	1.72957	1.84663	3.20374	3.25711	3.64034	3.62479	5.05678	5.31515	3.26847	3.43791	4.48261	4.38033	ME6	red	At1g21140	Vacuolar iron transporter homolog 1;At1g21140;ortholog
	Solyc01g105030.2	6.40848	6.73407	8.37736	8.41863	6.6856	6.73674	8.33637	8.44835	7.8866	7.86012	8.11812	8.0669	7.34222	7.36626	8.14552	8.0715	6.09594	6.10482	7.97432	7.96416	6.61248	6.61746	8.53628	8.61928	7.26027	7.17252	7.86495	7.83386	7.29891	7.34855	8.17513	8.21135	ME5	green	CHLOROPHYLL PROTEIN 24	Chlorophyll a-b binding protein, chloroplastic;CHLOROPHYLL PROTEIN 24;ortholog
	Solyc01g105050.2	6.05559	6.32318	8.09338	8.107	6.99254	6.96929	8.51717	8.50779	7.41854	7.43443	8.09316	7.9959	6.94359	6.94823	8.26481	8.23961	5.58784	5.49714	7.70451	7.70328	6.73029	6.72957	8.58288	8.61797	6.811	6.73828	7.71021	7.72472	7.03959	7.05615	8.23366	8.30204	ME5	green	CHLOROPHYLL PROTEIN 24	Chlorophyll a-b binding protein, chloroplastic;CHLOROPHYLL PROTEIN 24;ortholog
	Solyc01g105070.2	3.59729	4.05968	7.80826	7.86537	3.9592	4.82773	9.96576	10.018	7.16859	7.12554	8.42226	8.38872	8.35968	8.37337	9.68112	9.6815	3.2975	3.544	8.05612	8.037	3.41865	3.47897	9.88314	9.91614	7.8769	7.88927	8.61592	8.60804	8.19965	8.2135	9.72309	9.80418	ME2	blue	PER71	Peroxidase 71;PER71;ortholog
	Solyc01g105310.2	4.88297	5.06876	2.08168	2.40564	5.45001	5.3087	3.10064	3.23506	5.21596	5.25112	3.56194	3.38565	5.20411	5.31717	4.03095	4.06695	5.13415	5.31335	2.5531	2.63954	5.64506	5.79651	3.07035	3.08301	5.46151	5.52266	4.20265	4.22767	5.52566	5.33836	4.375	4.19692	ME1	turquoise	AMC1	Metacaspase-1;AMC1;ortholog
	Solyc01g105380.1	5.19838	0	0	6.82398	0	4.56833	0	0	0	0	0	0	0	0	0	0	4.76684	4.59692	5.3773	4.8816	5.96693	4.68043	0	0	5.01073	0	0	0	0	0	0	5.04197	ME0	grey	IJ	Protein Iojap, chloroplastic;IJ;ortholog
	Solyc01g105390.2	3.57616	3.38381	4.75699	4.23808	2.32542	2.23195	2.44649	2.77723	2.80364	3.02797	3.25479	2.83747	2.17088	1.72517	1.82202	1.32874	2.80578	3.26151	4.65703	4.65919	2.40303	2.03279	2.69004	2.63171	2.04663	2.42348	3.39764	3.02496	2.53524	2.17092	2.31555	2.52524	ME7	black	DHS1	Phospho-2-dehydro-3-deoxyheptonate aldolase 1, chloroplastic;DHS1;ortholog
	Solyc01g105410.2	5.7609	6.05401	10.182	10.2488	7.55141	7.59888	9.81925	9.85192	7.90701	7.86192	9.44841	9.43665	8.41041	8.41252	8.73194	8.67616	5.72518	5.63423	9.6908	9.69543	7.4144	7.42175	9.53928	9.56791	7.46495	7.41493	8.78771	8.76361	8.15297	8.18402	8.76941	8.86397	ME5	green	EXL2	Protein EXORDIUM-like 2;EXL2;ortholog
	Solyc01g105560.2	4.8309	4.98591	6.29369	6.27023	4.76953	4.57063	6.64993	6.66744	5.98483	6.01412	6.61431	6.5994	6.15056	6.25605	6.64845	6.55436	4.83045	4.92334	6.30357	6.31678	4.77063	4.78552	6.47056	6.50176	5.90023	5.91411	6.32722	6.34436	5.72215	5.7881	6.37441	6.37781	ME2	blue	RIBA2	Monofunctional riboflavin biosynthesis protein RIBA 2, chloroplastic;RIBA2;ortholog
	Solyc01g105600.2	3.12804	2.9994	0.881436	1.34872	2.69193	2.64873	1.10258	1.33086	4.30247	4.22958	2.11445	2.40263	4.03366	4.03786	2.57704	2.70019	3.27786	3.35207	1.08261	0.777048	3.06632	3.42737	1.11578	1.33253	3.71024	3.74705	2.02559	1.87311	3.9137	3.64484	2.75879	2.66466	ME3	brown	At5g05250	AT5g05250/K18I23_5;At5g05250;ortholog
	Solyc01g105660.2	6.39585	6.42272	6.31367	6.29628	5.75237	5.66113	4.80435	4.63122	4.45068	4.60211	5.04111	5.18623	2.30864	2.49192	2.5997	2.41378	6.07661	6.09875	6.26462	6.29632	5.51901	5.47637	4.54437	4.66288	3.7806	3.69066	4.97375	4.99006	3.36853	3.54788	3.02142	3.24006	ME6	red	At2g36690	2-oxoglutarate (2OG) and Fe(II)-dependent oxygenase superfamily protein;At2g36690;ortholog
	Solyc01g105880.2	1.363	1.22565	0.315972	0.480712	1.9217	1.77394	1.18516	0.845972	4.51528	4.63814	2.3781	2.70772	4.69467	4.77415	3.65637	3.60986	1.66991	1.64621	0.681117	0.368807	2.28151	2.38967	0.842169	0.959514	5.37847	5.44448	3.79899	3.5815	4.46092	4.48117	3.73896	3.71527	ME3	brown	TPS24	Beta-myrcene/(E)-beta-ocimene synthase 2, chloroplastic;TPS24;ortholog
	Solyc01g106060.2	7.67979	7.65657	5.97604	6.05741	7.12015	6.9402	5.95977	6.06468	5.41839	5.43571	5.25406	5.21804	5.85344	5.76139	4.91168	5.05557	7.2519	7.24573	5.94054	5.76813	6.5806	6.52695	5.97818	5.98386	5.61697	5.72097	5.14411	5.06933	5.40415	5.3279	4.62492	4.70618	ME9	magenta	GGP1	Gamma-glutamyl peptidase 1;GGP1;ortholog
	Solyc01g106390.2	3.73765	3.85874	5.17961	5.24065	3.61729	3.48558	5.56504	5.52005	3.9983	3.94022	5.05139	4.98152	4.46229	4.28607	4.62476	4.70236	3.91551	3.7959	4.50508	4.61877	3.44833	3.34944	4.55604	4.54227	3.99875	4.04916	4.66355	4.59037	4.23684	4.30765	4.37918	4.45472	ME5	green	HEMA2	Glutamyl-tRNA reductase 2, chloroplastic;HEMA2;ortholog
	Solyc01g106460.2	3.80337	3.78085	4.01748	4.35686	3.20775	3.27585	3.59794	3.47844	2.24298	2.39208	2.28434	2.53267	2.4541	2.34203	2.35744	2.00205	4.16493	4.17326	4.33942	4.22048	3.63698	3.82109	3.87276	4.02706	2.4432	2.84841	2.56826	3.02409	1.97172	2.38343	1.64768	1.94563	ME6	red	BHLH18	Transcription factor bHLH18;BHLH18;ortholog
	Solyc01g106600.2	4.36286	4.52322	3.42214	3.04298	4.06704	4.29483	2.02377	3.05853	5.1285	4.80936	2.32816	2.42893	4.57276	4.65477	1.20434	0.802266	4.96274	4.88368	3.68247	3.18185	4.69426	4.69142	3.26755	3.49959	5.58085	5.50284	2.88752	3.0956	4.47001	4.56609	2.2324	2.05941	ME1	turquoise	T16L1.210	AT4g33720;T16L1.210;ortholog
	Solyc01g106610.2	2.13181	2.65461	8.75763	8.83816	3.52917	3.99415	9.16428	9.17397	5.86927	5.61405	7.31372	7.36126	7.06919	7.21207	8.55967	8.47775	2.67305	2.72713	8.71847	8.65865	3.0452	3.20513	9.03324	9.05547	7.2531	7.23011	7.42722	7.36297	7.35717	7.33896	8.44864	8.5001	ME2	blue	At1g50050	CAP (Cysteine-rich secretory proteins, Antigen 5, and Pathogenesis-related 1 protein) superfamily protein;At1g50050;ortholog
	Solyc01g106620.2	6.85828	7.03827	11.183	11.3527	6.39156	7.14064	11.2658	11.2901	8.85838	9.033	10.2061	10.2609	9.30366	9.29086	10.5476	10.3747	6.15765	6.51628	11.1416	11.0554	5.68747	4.76818	11.0626	11.0725	9.80347	9.80863	10.4684	10.4115	9.82229	10.1933	10.9177	10.9719	ME2	blue	At2g14610	Pathogenesis-related protein 1;At2g14610;ortholog
	Solyc01g106630.2	0.082577	0.928599	0.207902	0.615024	5.84989	4.5652	1.86802	2.95826	6.90017	4.42004	1.87756	0.911999	2.31789	4.1326	0.451901	4.81142	4.95138	3.05907	0.986784	0.458615	4.62388	5.31581	1.19646	0.296466	0.921979	0.695854	1.91719	0.733608	7.87473	4.14193	0.509703	3.82358	ME1	turquoise	RBL11	Rhomboid-like protein 11, chloroplastic;RBL11;ortholog
	Solyc01g106690.2	4.67092	4.77992	7.09786	7.0687	4.93917	4.85785	6.83706	6.83796	4.79373	4.84677	6.60742	6.63083	4.47361	4.38473	5.68421	5.71372	4.77525	4.68666	6.41647	6.34975	4.77897	4.70182	6.54845	6.55351	5.09614	5.13456	6.08758	6.09605	4.69027	4.75159	5.81476	5.88334	ME1	turquoise	At3g19680	Putative uncharacterized protein At3g19680;At3g19680;ortholog
	Solyc01g106820.2	4.20188	4.16574	4.58194	4.70108	3.23594	3.16609	4.11308	4.17714	3.46229	3.44646	3.65651	3.551	2.20617	2.00142	2.36394	2.37176	4.71703	4.70835	3.78216	3.6379	3.19176	3.17392	3.66979	3.58461	2.18958	2.55778	2.87989	3.13202	2.4738	2.21073	2.66531	2.58024	ME6	red	EGY3	Probable zinc metallopeptidase EGY3, chloroplastic;EGY3;ortholog
	Solyc01g107080.2	1.94967	2.07309	3.13586	2.86432	0.876711	1.1922	4.07274	4.24619	3.01595	3.0799	4.33345	4.20432	3.51305	3.49471	3.98866	3.97511	2.17659	2.2432	3.65392	3.4761	0.97695	0.914151	3.69273	3.5301	3.78618	3.71099	4.71848	4.56091	3.9259	3.91073	4.2798	4.35979	ME9	magenta	At3g50300	HXXXD-type acyl-transferase family protein;At3g50300;ortholog
	Solyc01g107090.2	4.06511	4.01011	7.02816	7.33219	3.09865	3.66895	6.57094	6.64254	4.83514	4.73792	6.94625	7.0555	4.9339	5.09508	6.23802	5.95711	4.47536	4.15438	5.91896	5.85062	3.19357	3.27035	5.56495	5.59864	4.78926	4.65456	6.51244	6.48156	4.64251	4.72893	5.55433	5.85346	ME1	turquoise	SPI	Protein SPIRRIG;SPI;ortholog
	Solyc01g107100.2	6.96122	7.0385	9.11293	9.24061	6.62199	6.74704	8.38656	8.46215	7.37809	7.22912	8.3219	8.46247	7.09048	7.17939	7.6597	7.54562	7.18679	6.96854	8.55301	8.50879	6.5895	6.54842	7.84769	7.87524	7.46049	7.39451	8.13906	8.14177	7.10742	6.94447	7.50829	7.60205	ME1	turquoise	At2g43490	Ypt/Rab-GAP domain of gyp1p superfamily protein;At2g43490;ortholog
	Solyc01g107190.2	3.95338	3.82407	6.12561	6.12065	5.05417	4.99966	6.46371	6.50785	4.86821	4.615	5.45415	5.51213	5.63014	5.71045	5.69404	5.52006	3.54788	3.80695	6.45061	6.37539	5.15467	5.16753	6.94845	7.09895	5.12937	5.10757	5.61922	5.61343	5.68517	5.59686	5.46039	5.6509	ME5	green	LBD38	LOB domain-containing protein 38;LBD38;ortholog
	Solyc01g107340.2	7.71869	7.87261	5.353	5.24588	7.37738	7.29693	5.1442	4.85774	8.26044	8.26256	6.75389	6.67265	7.88778	7.78646	7.1597	7.03459	7.85382	7.73148	4.51159	4.16342	7.78701	7.74756	4.8895	5.1059	7.84985	7.89353	6.56519	6.57559	7.41265	7.32428	6.68177	6.6378	ME4	yellow	AGP9	Classical arabinogalactan protein 9;AGP9;ortholog
	Solyc01g107400.2	4.23106	4.46642	4.70097	4.77126	3.38428	2.88284	6.01447	6.21758	3.45131	2.99214	4.43369	4.07719	3.37044	3.11646	4.4113	4.34165	4.2772	4.45631	5.37362	5.02751	2.03169	2.2117	5.78282	5.56698	2.99118	3.14296	4.48577	4.05199	3.44992	3.50284	4.15045	4.68693	ME1	turquoise	AGL66	Agamous-like MADS-box protein AGL66;AGL66;ortholog
	Solyc01g107650.2	4.5764	4.29143	1.46692	1.94831	4.80202	4.68145	3.11311	3.08406	4.53914	4.47991	3.55011	3.59703	5.15641	5.15305	4.1829	4.26535	4.53771	4.59678	1.65179	1.49643	5.18995	5.16008	3.66226	3.51178	4.59387	4.63165	4.06331	4.06896	4.95448	4.91916	4.3762	4.38212	ME10	purple	At4g37250	Probable LRR receptor-like serine/threonine-protein kinase At4g37250;At4g37250;ortholog
	Solyc01g107790.2	2.2903	2.24057	1.23351	1.30217	3.60084	3.59255	1.12253	0.647161	3.97203	3.96339	2.07643	2.37677	3.98035	4.02758	2.37688	2.35392	2.30664	2.56322	0.2456	0.699704	4.17501	4.10814	0.748545	1.20684	3.38277	3.5545	2.01148	2.22328	3.95841	3.89322	2.30373	2.52192	ME3	brown	At4g06744	Uncharacterized protein At4g06744;At4g06744;ortholog
	Solyc01g107820.2	3.26765	3.6044	5.71272	5.8633	3.19636	3.24163	6.07813	6.02676	5.40424	5.35953	6.21109	6.26209	5.43623	5.51907	5.99056	5.88817	3.60028	3.81297	6.0936	6.21728	2.8224	2.81962	5.82651	5.81723	5.26448	5.15585	6.21812	6.26539	6.28409	6.32327	6.3418	6.47425	ME2	blue	UGT73B2	UDP-glucosyl transferase 73B2;UGT73B2;ortholog
	Solyc01g107890.2	5.39942	5.39357	3.67074	3.68028	5.4861	5.49664	3.83576	3.7968	6.09848	6.03614	5.58017	5.54444	6.58374	6.55765	6.19357	6.20158	5.49952	5.44961	3.91385	3.75162	5.81913	5.80681	4.18419	4.12681	6.18904	6.18633	5.77353	5.77476	6.46247	6.35524	6.10742	6.11278	ME3	brown	FPP7	Filament-like plant protein 7;FPP7;ortholog
	Solyc01g107900.2	4.22641	4.24145	6.3142	6.36334	3.92187	3.95722	6.13221	6.00978	5.42208	5.41085	6.14101	6.04584	5.4245	5.39895	5.91665	5.7958	3.64381	3.70969	6.53525	6.56782	3.54745	3.63131	6.0131	6.10743	5.31731	5.37297	6.16017	6.17947	5.38838	5.36131	5.9049	5.94541	ME2	blue	FOP	FOLDED PETALS;FOP;ortholog
	Solyc01g107910.2	6.79701	6.88335	4.60829	4.66481	7.01195	6.88169	4.98797	5.02115	8.41242	8.3198	6.59591	6.83942	8.89072	8.85184	7.71354	7.61728	6.84737	6.59697	5.64342	5.56936	7.45141	7.41441	5.66355	5.79485	8.09297	8.06041	7.19336	7.17549	8.57673	8.48521	7.67333	7.75778	ME3	brown	CCOAOMT1	Caffeoyl-CoA O-methyltransferase 1;CCOAOMT1;ortholog
	Solyc01g108030.2	4.68732	4.76273	6.12998	6.14258	4.56885	4.49533	6.0018	6.11726	4.6539	4.74681	5.57036	5.55893	4.77881	4.74578	5.11357	5.09336	4.66022	4.76232	5.72885	5.6584	4.70239	4.74739	6.2288	6.19525	4.77136	4.75807	5.02898	5.15621	4.79219	4.90084	5.11111	5.23384	ME4	yellow	MCCB	Methylcrotonoyl-CoA carboxylase beta chain, mitochondrial;MCCB;ortholog
	Solyc01g108210.2	0.364326	0.621604	5.19474	5.17857	0.516137	0.666503	4.49982	4.55653	1.043	1.35648	2.64691	2.48714	1.57874	1.57109	1.34804	1.35251	0.243853	0.512714	5.11678	5.15286	0.483746	0.737251	4.79589	4.86833	0.173505	0.53496	1.84751	1.84683	0.332979	0.196416	1.01275	1.12543	ME4	yellow	CYP707A4	Abscisic acid 8'-hydroxylase 4;CYP707A4;ortholog
	Solyc01g108350.2	5.37412	5.47805	5.37609	5.21139	3.84566	3.49207	5.3461	5.59063	6.76828	6.84924	6.31313	6.40971	5.85023	6.05533	5.73376	5.6802	5.00913	4.95945	5.57653	5.62407	3.31455	3.25285	5.1666	5.49612	6.27389	6.26922	6.3951	6.47916	5.57935	5.56945	5.37465	5.25942	ME2	blue	arf30	Auxin response factor 30;arf30;ortholog
	Solyc01g108360.2	3.27116	3.29835	4.21881	4.30104	1.8742	2.03621	4.47342	4.389	6.18746	5.96312	5.18768	5.25063	5.2137	5.29358	4.84772	4.66262	3.20943	3.01373	4.35802	4.22341	1.83932	2.09694	4.29913	4.62912	5.28168	5.22543	5.57354	5.68271	4.56283	4.61001	4.366	4.25142	ME2	blue	arf30	Auxin response factor 30;arf30;ortholog
	Solyc01g108390.2	7.39512	7.49083	5.94979	6.21582	6.86825	6.8368	5.25887	5.69714	6.56569	6.71842	6.47804	6.54273	5.85758	5.97043	6.10821	5.50795	6.99803	6.89957	5.83087	5.94714	6.76755	6.64166	5.83947	5.72475	5.99364	6.09163	6.77687	6.6951	5.88395	5.81573	5.4186	5.06323	ME9	magenta	AARE	Acylamino-acid-releasing enzyme;AARE;ortholog
	Solyc01g108620.2	4.86975	4.58353	6.0979	6.13727	4.337	4.185	5.78051	5.84329	4.76678	4.65729	5.41255	5.62126	4.73871	4.75245	4.97541	4.95981	4.67209	4.78393	5.79912	5.78426	4.18761	4.23493	5.76219	5.80855	4.77401	4.77509	5.32727	5.41916	4.60086	4.5908	4.86888	4.94674	ME1	turquoise	At2g15695	At2g15695;At2g15695;ortholog
	Solyc01g108700.2	6.08329	5.96806	1.89577	1.96373	5.08309	5.22022	0	0.521943	2.35088	2.53011	1.5688	0.740678	0.765378	0.465244	0.814175	0	5.44155	5.43264	1.05054	0	4.5557	4.39956	0.791065	0.418978	2.03984	2.02888	1.17808	1.48868	0.942593	0.425837	0.788177	0	ME2	blue	At1g77650	Putative F-box protein At1g77650;At1g77650;ortholog
	Solyc01g108710.2	5.56134	5.34031	6.58752	6.77948	6.12893	6.42734	7.04331	7.05846	5.43276	5.20035	6.90013	7.02443	6.01775	6.29733	6.8788	6.29834	5.78213	5.58057	6.29526	6.1943	6.2379	6.34887	7.20097	7.37479	5.7986	5.86248	7.01546	6.81511	5.58278	5.69708	6.69421	6.51495	ME1	turquoise	ABCB19	ABC transporter B family member 19;ABCB19;ortholog
	Solyc01g108880.2	4.44963	4.28909	1.57191	1.06756	4.8704	4.89353	2.05573	2.00627	2.4254	2.14239	1.43452	1.38645	3.15856	3.23604	2.42299	2.21258	4.69089	4.58148	0.913227	1.289	4.63294	4.63381	1.95159	2.0256	1.88174	1.94369	1.52203	1.19615	3.4126	3.07539	2.2193	1.76177	ME2	blue	At3g19000	2-oxoglutarate (2OG) and Fe(II)-dependent oxygenase superfamily protein;At3g19000;ortholog
	Solyc01g108910.2	5.3579	5.50073	7.84575	7.8791	4.69792	4.5813	8.38179	8.38181	4.82467	4.59834	6.99701	7.08892	5.32622	5.3103	6.6085	6.28316	5.06783	4.98371	7.06867	6.88233	3.71736	3.62985	7.55662	7.65884	4.78728	4.82507	6.49078	6.50673	4.64821	4.45327	6.31183	6.33834	ME1	turquoise	MEE14	CCG-binding protein 1;MEE14;ortholog
	Solyc01g109040.2	2.82388	3.00393	6.21192	6.32262	2.76493	3.3111	6.19282	6.07525	5.57743	5.3816	5.74143	5.78797	4.4475	4.54989	6.04549	5.83881	2.46159	2.67955	5.56444	5.55177	3.22427	3.16596	5.45596	5.71108	4.60712	4.51599	5.68585	5.79017	4.07241	4.18958	5.77302	5.69722	ME2	blue	At2g26500	At2g26500;At2g26500;ortholog
	Solyc01g109090.2	8.82125	8.68789	9.79417	10.0101	7.73731	7.76417	8.57525	8.60207	8.5147	8.32529	9.03109	9.20831	7.44159	7.52401	8.0814	7.86104	8.57132	8.5049	9.43093	9.30244	7.25246	7.18176	8.52496	8.51424	7.97431	7.93866	8.70684	8.70049	7.31311	7.24821	7.89203	7.79942	ME10	purple	PEP5	Elicitor peptide 5;PEP5;ortholog
	Solyc01g109110.2	2.88041	2.90977	4.58777	4.56222	3.04041	2.93418	5.0056	4.99766	4.10002	3.97067	4.61973	4.69854	4.22618	4.09711	4.33942	4.31651	3.32346	3.25361	4.96744	4.96516	3.27101	3.08466	5.04791	5.08637	4.2087	4.15	4.75473	4.70868	4.19267	4.13286	4.52419	4.63202	ME2	blue	XLG1	Extra-large guanine nucleotide-binding protein 1;XLG1;ortholog
	Solyc01g109140.2	1.46834	2.03128	3.92083	3.95028	0.88792	1.69874	6.45552	6.55839	3.61471	3.76131	5.04849	5.02072	6.41278	6.43418	7.03233	7.03929	1.38618	1.49136	4.87718	4.83251	0.883676	0.867088	5.84301	5.81751	4.5199	4.60519	5.69318	5.69945	6.21794	6.19484	7.00782	7.13405	ME9	magenta	CYP74A	Allene oxide synthase, chloroplastic;CYP74A;ortholog
	Solyc01g109170.2	6.39257	6.40355	6.8995	6.99321	4.9797	5.04219	6.0046	6.02457	6.03829	6.05439	6.47853	6.52161	5.21354	5.22175	5.34052	5.28132	6.18711	6.09768	6.53927	6.41104	4.43894	4.36098	6.04713	6.26221	5.42811	5.38461	6.31665	6.25182	4.91135	4.91364	5.69303	5.6514	ME10	purple	COR413PM1	Cold-regulated 413 plasma membrane protein 1;COR413PM1;ortholog
	Solyc01g109230.2	4.3071	4.14339	2.0538	2.26186	3.20945	3.2765	1.80757	2.01447	5.05428	4.90936	3.69663	3.73073	4.39931	4.30715	3.60487	3.37419	4.73653	4.53464	1.71154	2.14715	4.0111	4.19589	1.93804	1.74102	4.71292	4.52783	3.45294	3.571	4.29121	4.34022	2.99872	2.9084	ME4	yellow	At2g16050	Cysteine/Histidine-rich C1 domain family protein;At2g16050;ortholog
	Solyc01g109250.2	5.01017	5.18317	2.6844	2.74709	4.31201	3.76411	4.26976	4.4173	5.40185	5.14865	5.1647	5.35555	5.18545	5.34801	5.17018	5.1274	5.59271	5.57336	2.52316	2.87269	4.15485	4.14374	2.98155	3.12352	4.96078	4.97835	5.2425	5.24206	4.61253	4.54609	4.66534	4.80793	ME3	brown	At1g54575	Uncharacterized protein;At1g54575;ortholog
	Solyc01g109320.2	3.56484	3.21941	1.3245	1.45455	3.07056	2.71717	2.80046	2.69976	3.8352	3.72533	3.41039	3.2266	4.38582	4.39982	4.58198	4.62744	2.7125	2.83453	2.27294	2.46892	1.77744	2.01819	2.03744	1.96588	3.27813	3.21197	3.69322	3.5288	3.36713	3.33209	3.86171	4.17137	ME6	red	DTX29	Protein DETOXIFICATION 29;DTX29;ortholog
	Solyc01g109330.2	3.5981	3.43479	0.961371	1.24386	2.64868	2.77438	1.38505	1.26908	3.95741	3.70302	2.08472	2.55307	4.02706	3.97609	2.61095	2.73415	3.49222	3.55463	1.1082	1.36954	3.70985	3.56651	1.34085	1.21068	3.51832	3.62659	2.05969	1.91773	3.8402	3.66819	2.51972	2.38326	ME4	yellow	CCS1	Cytochrome c biogenesis protein CCS1, chloroplastic;CCS1;ortholog
	Solyc01g109390.2	4.31944	4.37373	1.3695	1.6221	4.90588	5.02947	1.03954	1.2239	6.95601	6.76518	3.82119	3.51632	6.16975	6.15846	3.02143	3.14902	5.47984	5.36405	1.40161	1.25617	6.4894	6.41913	0.961565	0.599452	7.34013	7.2962	4.48772	4.56014	6.63678	6.50886	2.86713	2.91442	ME4	yellow	At4g12360	At4g12360;At4g12360;ortholog
	Solyc01g109460.2	6.96663	7.14111	8.68148	8.68874	6.61632	6.67367	8.55795	8.61199	7.04205	7.05287	8.08744	8.11231	7.5832	7.59909	7.88401	7.87826	6.81083	6.87722	8.56288	8.5629	6.36569	6.41484	8.53534	8.56633	7.17219	7.20702	7.72237	7.71742	7.30854	7.38111	7.74174	7.86866	ME1	turquoise	PLT5	Polyol transporter 5;PLT5;ortholog
	Solyc01g109500.2	3.99743	4.40497	7.52433	7.57271	5.99899	5.91482	7.44024	7.43115	8.27004	8.17799	6.96736	6.99137	7.80418	7.83447	7.24159	7.1784	4.21427	4.14615	7.80855	7.78819	6.32476	6.27865	7.50392	7.52845	7.64327	7.61384	6.79233	6.78934	7.23363	7.13407	7.17785	7.26142	ME2	blue	USPL1	BURP domain protein USPL1;USPL1;ortholog
	Solyc01g109700.2	4.47473	4.47091	3.77928	3.78516	4.29152	4.30377	3.57615	3.46768	5.3064	5.20005	4.90747	5.02404	5.92712	5.83664	5.36465	5.48572	4.73672	4.71308	3.58705	3.48187	4.65291	4.41199	3.66615	3.88039	5.37382	5.40811	5.21749	5.13434	5.40143	5.35568	5.38914	5.36039	ME3	brown	BHLH63	Transcription factor bHLH63;BHLH63;ortholog
	Solyc01g109750.2	5.02441	5.10213	2.95539	2.80195	4.98794	5.10283	3.04705	3.44289	4.86167	4.72703	3.3764	3.44975	4.6632	4.86026	3.61267	3.77424	4.84051	4.75806	2.65144	3.00097	5.01679	4.92999	3.34532	3.17505	4.93046	4.72445	3.67955	3.64181	4.46253	4.62881	3.66088	3.69208	ME1	turquoise	KN	Syntaxin-related protein KNOLLE;KN;ortholog
	Solyc01g109790.2	7.47021	7.34909	5.18382	5.13919	8.2927	8.21483	4.36157	4.30541	5.86841	5.84624	5.48396	5.4525	5.55317	5.45124	5.25812	5.32956	7.18549	7.15449	5.31668	5.39165	8.01307	8.00689	4.39168	4.45037	5.64818	5.70841	5.5615	5.60227	5.47173	5.47486	5.18632	5.20602	ME2	blue	APL2	Glucose-1-phosphate adenylyltransferase large subunit 2, chloroplastic;APL2;ortholog
	Solyc01g109800.2	4.83265	4.86986	2.97125	3.1971	3.60296	3.86057	2.10303	1.92189	4.13225	4.09764	4.14488	4.13541	2.94763	3.25868	3.27969	3.42598	4.36062	4.42959	3.18529	3.14883	3.05261	3.46175	2.55722	2.47672	3.64399	3.7309	4.2157	3.89899	3.09552	2.88841	3.43257	3.11043	ME9	magenta	KIN7K	Kinesin-like protein KIN-7K, chloroplastic;KIN7K;ortholog
	Solyc01g109810.2	5.81368	5.8248	0.817115	1.33531	4.24629	4.07759	0.332447	0.630315	3.53486	3.37534	2.76933	2.65085	2.68384	2.50805	2.51693	2.42761	5.6535	5.59764	2.0508	1.32596	3.91174	3.84233	0.955076	1.24621	3.16965	3.15616	3.2963	3.0405	2.33524	2.3187	2.33238	2.86635	ME5	green	At4g17140	Pleckstrin homology (PH) domain-containing protein;At4g17140;ortholog
	Solyc01g109880.2	8.11651	8.08983	6.88316	6.88946	8.279	8.14193	6.28447	6.36145	7.34878	7.18783	6.8351	6.85862	6.43868	6.3879	6.69666	6.63179	8.14987	8.01606	7.14968	7.1087	8.14194	8.12949	5.9604	6.10472	6.89878	6.9129	6.72466	6.76495	7.05472	7.00639	6.5555	6.65611	ME2	blue	BZIP44	bZIP transcription factor 44;BZIP44;ortholog
	Solyc01g109920.2	5.80435	6.03431	0.391188	0.164761	3.1265	3.27723	0.168041	0.177105	0.65743	0.755528	0.598533	0.269763	0.142012	0	0.153913	0	5.60766	5.36799	0.279884	0.269518	2.6995	2.88955	0.41772	0	0.723365	0.803655	0.249843	0.12688	0.248902	0.144978	0.154837	0	ME2	blue	XERO1	Dehydrin Xero 1;XERO1;ortholog
	Solyc01g110000.2	4.79721	4.97439	8.05551	8.09838	5.48223	5.58191	8.13845	8.14362	5.8384	5.8582	7.31446	7.34249	6.49037	6.42306	6.76567	6.72815	4.94698	4.88179	6.85469	6.83414	5.63794	5.72548	7.83327	7.83252	5.60274	5.59188	6.60416	6.6094	6.13779	6.12113	6.63171	6.56238	ME5	green	BGAL5	Beta-galactosidase 5;BGAL5;ortholog
	Solyc01g110060.2	4.80781	4.9586	6.50753	6.47073	6.27948	6.32248	7.70781	7.72323	6.36543	6.31051	6.44387	6.38522	6.99262	6.97103	7.33381	7.32279	4.57722	4.68445	6.3492	6.30823	6.30276	6.21077	7.64559	7.60354	5.77724	5.9148	6.36603	6.34538	6.42972	6.4212	6.91212	6.81622	ME9	magenta	PAP10	Purple acid phosphatase 10;PAP10;ortholog
	Solyc01g110110.2	3.23995	3.36039	1.86898	2.14621	4.10328	4.07515	2.17179	2.45198	4.17516	4.33047	2.73314	2.55593	4.80782	4.69965	3.78449	3.43238	3.05069	3.0186	2.01481	1.63303	4.79357	4.678	2.67717	2.8538	3.72883	3.51063	2.84748	2.86961	4.5994	4.6319	3.69378	3.27585	ME10	purple	RD19A	Cysteine protease RD19A;RD19A;ortholog
	Solyc01g110360.2	3.69727	3.96453	7.65517	7.7281	3.99613	4.04254	6.8635	6.87092	4.79674	4.75707	5.38237	5.34504	3.3526	3.34834	4.57956	4.44245	3.3483	3.2437	6.97322	6.92728	3.48229	3.2781	6.82732	6.85963	3.19028	3.21339	4.9201	4.81169	3.4451	3.51874	4.7502	4.93821	ME4	yellow	FBA3	Fructose-bisphosphate aldolase 3, chloroplastic;FBA3;ortholog
	Solyc01g110430.2	7.41493	7.17565	6.38345	6.02887	7.8465	7.90561	5.9829	6.02518	7.59547	7.77845	6.72593	6.74392	7.53541	7.55701	6.592	6.69613	8.10084	8.1088	6.26708	6.19982	8.4139	8.37346	5.86398	5.75564	7.39139	7.49382	6.41535	6.61283	7.59576	7.66296	6.14573	6.17743	ME1	turquoise	NFYB4	Nuclear transcription factor Y subunit B-4;NFYB4;ortholog
	Solyc01g110440.2	6.829	7.39426	4.59383	5.25445	6.5316	6.19665	4.54844	4.50512	6.37524	5.88831	4.77143	4.03478	5.78632	5.92161	5.54839	5.14059	7.01296	6.66774	4.75245	5.07222	6.44434	6.6392	2.50348	3.91997	6.36123	6.07961	5.43929	4.83651	5.78342	5.5586	4.07655	4.08897	ME5	green	SPE1	Arginine decarboxylase 1;SPE1;ortholog
	Solyc01g110830.2	4.09755	4.22215	0	0	3.84913	3.4379	0	0	3.58297	4.01721	0	0	3.07063	3.18355	0	0	4.41932	4.21567	0	0	3.19281	2.7584	0	0	4.07957	4.11237	0	0	2.78851	2.82495	0	0	ME1	turquoise	SAUR22	Auxin-responsive protein SAUR22;SAUR22;ortholog
	Solyc01g110920.2	4.66153	4.79198	6.50618	6.62915	5.25094	5.10565	7.09377	7.06209	5.20338	5.04296	6.31131	6.52334	6.01692	6.2771	6.98739	6.84456	4.04376	4.26834	5.81112	6.00055	4.88709	4.70096	7.20978	7.35819	5.28923	5.30574	6.42077	6.44722	6.24661	6.24782	7.37944	7.27229	ME5	green	SAUR14	At4g38840;SAUR14;ortholog
	Solyc01g110960.2	4.75267	4.55919	3.24345	3.13965	5.33396	5.37388	4.0755	3.94415	5.08673	4.83626	3.56489	3.66399	4.96742	4.92098	4.38975	4.46704	5.02653	4.98825	3.37498	3.30923	5.56399	5.52252	3.93108	3.91944	5.07436	5.04687	3.69882	3.5572	5.08921	5.00076	4.17552	4.10645	ME1	turquoise	At3g05130	Paramyosin-like protein;At3g05130;ortholog
	Solyc01g111040.2	5.92316	5.98905	4.53366	4.54413	5.57475	5.43022	3.93615	3.91589	4.81531	4.66084	3.58598	3.81515	4.04397	4.04774	3.11954	3.25376	6.13913	6.09549	4.33579	4.22153	5.64021	5.64169	3.84163	3.88967	3.98371	3.98705	3.5814	3.44045	4.44356	4.58469	3.23901	3.46099	ME9	magenta	At4g38810	Calcium-binding EF-hand family protein;At4g38810;ortholog
	Solyc01g111080.2	2.17107	2.13391	5.35373	5.4311	1.18485	1.31489	4.49617	4.4901	0.656819	0.674666	3.25472	3.35298	0.400754	0.443662	3.25647	3.22673	1.06845	0.991191	4.30564	4.27284	0.425496	0.384119	4.03875	4.00914	0.635794	0.605041	2.87273	2.86394	0.330182	0.29002	2.71401	2.76144	ME4	yellow	GASA1	Gibberellin-regulated protein 1;GASA1;ortholog
	Solyc01g111160.2	5.94476	6.01691	5.64292	5.4824	6.48919	6.2312	5.79124	5.52382	6.55809	6.46903	5.61258	5.3293	6.3501	5.87604	5.18982	5.51113	6.16419	6.18471	5.03497	4.96704	6.87466	6.90235	5.87763	5.70067	7.36577	7.30183	6.16067	6.00391	6.62905	6.80797	5.52323	5.66757	ME1	turquoise	At4g14980	Cysteine/Histidine-rich C1 domain family protein;At4g14980;ortholog
	Solyc01g111230.2	1.82608	2.65829	5.58931	5.68258	2.47565	2.35396	4.67933	4.82715	2.83626	3.26514	4.04987	4.18749	3.70628	3.56865	3.42213	3.2677	1.98539	1.80044	5.32195	5.13603	2.04863	2.56159	5.15978	5.16129	2.98054	2.78182	4.20764	4.19115	4.1489	4.03661	4.4766	4.3532	ME5	green	At3g18960	B3 domain-containing protein At3g18960;At3g18960;ortholog
	Solyc01g111310.2	5.88794	6.00411	0.150943	0.398835	5.44708	5.37109	0.542784	0.500492	5.56196	5.53731	3.37774	3.39359	5.13196	5.0043	3.56352	3.50493	5.94494	5.95837	0.748303	0.679191	5.6995	5.69809	0.777468	0.564612	5.44127	5.31235	3.73933	3.65794	4.9178	5.04473	3.87385	3.78177	ME4	yellow	LAX3	Auxin transporter-like protein 3;LAX3;ortholog
	Solyc01g111330.2	6.34365	6.49265	3.45886	3.55287	6.52199	6.54249	4.20745	4.31863	5.98019	5.98838	4.94192	4.88868	6.07749	6.08229	5.46347	5.44713	6.48032	6.37191	3.74237	3.90174	6.4664	6.6096	4.6259	4.59711	5.9977	5.8879	5.16959	5.14183	5.86111	5.92591	5.3519	5.35483	ME4	yellow	At4g38660	Pathogenesis-related thaumatin superfamily protein;At4g38660;ortholog
	Solyc01g111350.2	2.36872	2.53049	1.85064	2.0804	4.28308	4.32443	5.10381	5.2618	3.15636	3.28614	2.71868	2.72191	3.99482	3.87351	5.35557	5.45565	2.22681	2.25935	3.14252	3.23612	3.68067	3.7238	4.47942	4.62352	3.39949	3.48585	3.23293	3.23585	3.80406	3.76638	5.27202	5.20098	ME7	black	T11I11.190	Major facilitator superfamily protein;T11I11.190;ortholog
	Solyc01g111640.2	4.26452	4.21404	6.01294	6.16432	4.70989	4.97067	5.97592	5.90928	4.32531	4.40729	5.4407	5.34964	4.79065	4.85013	5.15242	5.14129	4.09428	4.05784	5.90667	5.8664	4.85417	4.67464	5.86541	5.76728	4.29887	4.39746	5.27791	5.41515	4.98656	4.88441	5.39024	5.47599	ME1	turquoise	SKP1A	SKP1-like protein 1A;SKP1A;ortholog
	Solyc01g111880.2	4.96824	5.08979	6.29488	6.27685	5.35667	5.29515	6.96613	6.91395	6.17828	6.17598	6.66154	6.75928	6.81224	6.73997	7.04095	7.03541	4.50823	4.55786	6.18888	6.13238	5.08072	5.06001	7.02017	7.00926	5.86194	5.9062	6.43049	6.46485	6.36271	6.43634	6.87491	6.88229	ME9	magenta	STY46	Serine/threonine-protein kinase STY46;STY46;ortholog
	Solyc01g111970.2	0.790356	0.840172	4.29435	4.26894	1.19293	0.757129	4.42275	4.43335	1.61937	1.73794	2.40302	2.4853	2.34957	2.49031	2.55696	2.66446	0.610987	1.10055	3.80562	3.69105	1.43952	1.41183	3.98588	4.07615	2.03302	2.26533	2.71802	2.78506	2.29501	2.50517	2.95261	3.00784	ME5	green	sks5	AT1G76160 protein;sks5;ortholog
	Solyc01g111980.2	5.84967	5.86978	7.36053	7.36669	5.59857	5.5879	7.716	7.76642	6.18751	6.31014	7.4074	7.40041	6.9113	6.96021	7.595	7.59474	5.95788	5.82038	7.31726	7.29176	5.33241	5.34644	7.35971	7.44522	6.36633	6.4521	7.07451	7.06715	6.40248	6.37907	7.21448	7.3061	ME5	green	AATL1	Lysine histidine transporter-like 8;AATL1;ortholog
	Solyc01g112100.2	5.49009	5.5729	6.8014	6.8006	6.01901	5.96376	6.71123	6.70475	4.9107	4.97179	5.77864	5.69399	5.64441	5.57795	5.81277	5.75437	5.21486	5.25965	6.37714	6.39409	5.64496	5.68827	6.48462	6.45713	4.56269	4.61276	5.40353	5.36392	5.43596	5.51031	5.79135	5.76589	ME3	brown	ABCC8	ABC transporter C family member 8;ABCC8;ortholog
	Solyc01g112140.2	5.31491	5.36346	3.3946	3.64368	5.1692	5.10837	1.92557	2.08416	4.62939	4.81261	3.67609	3.58639	3.82001	3.71993	2.52239	2.42153	5.02857	5.15452	3.51779	3.56014	4.99461	5.06564	1.92219	1.95111	4.52852	4.33774	3.46322	3.21429	3.85589	3.61806	2.57145	2.28156	ME5	green	FMO1	Probable flavin-containing monooxygenase 1;FMO1;ortholog
	Solyc01g112230.2	6.12239	6.41725	0.503543	0.600675	3.68426	3.37656	0.599598	0	1.5546	1.73868	0.846327	0	0.901833	1.26778	0.555615	0	6.53273	6.37305	0.52718	0.493722	3.13741	3.41782	0	0	0.823404	0.46409	0	0	0.81056	0.880431	0.529377	0	ME2	blue	MT4B	Metallothionein-like protein 4B;MT4B;ortholog
	Solyc02g005140.2	2.38351	2.88135	4.42247	4.255	2.75539	3.23099	3.55209	1.24904	3.25022	3.36734	3.79788	4.38632	2.13883	2.18487	2.21792	1.72609	3.69451	3.47569	4.06326	4.2943	2.2777	2.09841	3.27662	3.08639	2.78484	3.25419	2.31721	3.67716	2.48076	2.01504	2.63264	2.65029	ME7	black	At1g05960	ARM repeat superfamily protein;At1g05960;ortholog
	Solyc02g014470.2	3.77946	3.67453	0.653086	1.03147	3.02515	3.08034	0.57081	0.597972	5.20347	5.17493	3.12368	3.06566	5.33942	5.40615	3.75206	3.56561	4.00891	4.06577	0.589892	0.571302	4.49588	4.43599	0.693782	0.775778	4.13742	4.20038	2.68417	2.80964	4.7768	4.61492	2.9793	3.18684	ME3	brown	At1g06250	Phospholipase A1-IIalpha;At1g06250;ortholog
	Solyc02g020900.1	4.17787	4.64625	4.59747	4.45719	3.90258	3.87937	2.10066	4.14118	3.97928	5.007	4.22086	5.17987	2.69327	1.91981	3.29236	3.18667	4.82234	3.60979	4.08732	4.8766	4.65596	4.25732	3.43144	4.42807	4.95205	3.60089	1.75472	4.14499	4.13602	3.34718	4.07864	4.33707	ME0	grey	MSSP3	Monosaccharide-sensing protein 3;MSSP3;ortholog
	Solyc02g020940.2	2.98924	3.22633	5.88979	5.98231	4.16776	4.17389	5.84057	5.85094	4.32406	4.24344	4.82308	4.81413	4.81178	4.94861	6.00216	5.85515	2.64004	2.64553	5.42251	5.31267	3.82891	4.04587	5.74949	5.78727	3.1779	3.11358	4.51009	4.59504	4.99709	5.03214	5.98492	6.07492	ME5	green	GAPA2	Glyceraldehyde-3-phosphate dehydrogenase GAPA2, chloroplastic;GAPA2;ortholog
	Solyc02g021000.2	3.29634	3.17877	5.00681	5.0466	4.1427	4.14238	5.59713	5.72267	4.05917	3.99401	4.83703	4.87483	4.69025	4.59875	5.39777	5.58766	3.30939	3.28937	4.67984	4.94593	4.28383	4.24355	5.62128	5.60206	3.99401	3.96736	4.64663	4.85777	4.6006	4.65422	5.4374	5.50579	ME5	green	CCB3	Protein COFACTOR ASSEMBLY OF COMPLEX C SUBUNIT B CCB3, chloroplastic;CCB3;ortholog
	Solyc02g021220.1	4.36464	4.2095	0.219356	0.360352	3.83539	3.91554	0.133564	0.206878	3.97097	3.9403	0.452803	0.492556	2.69512	2.58848	0.288048	0.39137	4.13424	4.25081	0.27577	0.450391	2.99446	3.12784	0.122506	0	3.61207	3.56163	0.494823	0.408377	2.67884	2.77941	0.239051	0.172692	ME5	green	SBT1.8	Subtilisin-like protease SBT1.8;SBT1.8;ortholog
	Solyc02g022880.1	4.35296	4.40561	3.94244	4.67378	1.41447	1.18238	0	0	2.92959	3.51009	4.22256	4.14258	0	0	0	0	4.35721	4.1252	4.09458	3.87489	0	0	0	0	3.61156	3.56201	3.6361	3.64705	0	0	0	0	ME7	black	At2g08986	Uncharacterized protein;At2g08986;ortholog
	Solyc02g031770.2	4.55886	4.74712	2.72494	2.5126	4.47059	4.48364	2.70636	2.63808	3.52527	3.75114	2.9545	3.24071	3.35886	3.57552	3.39834	3.45371	4.38901	4.37257	3.13893	3.25719	4.22323	4.37748	2.81719	3.08098	3.90779	3.65697	2.96079	3.2198	3.49631	3.43372	3.1442	3.23835	ME5	green	At2g34050	ATP synthase F1 complex assembly factor;At2g34050;ortholog
	Solyc02g031990.1	1.45998	1.22563	3.03889	3.17178	1.13258	1.4453	3.91045	4.07438	4.22282	4.1538	4.44035	4.62393	4.70437	4.653	4.71552	4.01737	1.91204	1.30134	3.86664	3.52236	0.853568	0.567941	3.93286	3.8172	3.62141	3.4487	4.62941	4.97332	4.26874	4.11705	4.46431	4.56355	ME9	magenta	TIF4A-2	Eukaryotic initiation factor 4A-2;TIF4A-2;ortholog
	Solyc02g032100.2	3.94633	3.74805	2.45832	2.85323	3.85365	3.83575	1.99179	2.16215	2.22811	2.5648	2.0318	1.68996	2.33321	2.72843	1.85591	1.70249	3.9933	3.9131	2.92369	2.76969	4.26455	4.21495	2.26992	2.09198	2.69829	2.90962	2.23111	1.81816	2.45157	2.59	1.74946	1.61019	ME2	blue	ZIP5	Zinc transporter 5;ZIP5;ortholog
	Solyc02g032660.2	5.26033	5.15617	5.01882	5.11134	5.13755	5.16664	3.54406	3.74987	4.23009	4.19562	4.31229	4.39845	3.46062	3.47445	2.72399	2.73144	5.21906	5.27326	5.39662	5.4035	5.09488	5.18704	4.04602	3.93289	4.37044	4.40834	4.54362	4.40267	3.68908	3.54382	3.24502	3.22472	ME6	red	DTX40	Protein DETOXIFICATION 40;DTX40;ortholog
	Solyc02g032840.1	0	0	0	6.28663	0	0	6.29804	0	6.69261	5.31393	5.99305	0	8.75177	9.16508	7.55309	5.78764	0	5.01531	0	0	5.42775	5.11597	7.1312	0	0	6.55536	0	0	5.37545	6.56504	5.42567	5.47151	ME0	grey	TPS6	Alpha,alpha-trehalose-phosphate synthase [UDP-forming] 6;TPS6;ortholog
	Solyc02g032940.2	4.38816	4.61163	2.03977	2.20064	4.30747	4.4043	2.20577	2.2932	3.65399	3.58712	3.63689	3.63057	4.3024	4.1967	3.83796	3.94659	4.32088	4.29065	1.65643	1.47457	4.86014	5.00079	2.28518	1.67605	3.73715	3.641	3.21001	3.45449	4.24601	4.16725	3.81889	3.76595	ME4	yellow	APA1	Aspartic proteinase A1;APA1;ortholog
	Solyc02g032950.2	3.1341	3.40847	4.97489	4.85923	2.10344	2.0593	5.36837	5.30851	4.32181	4.2932	5.1993	5.15312	4.44239	4.40458	4.7743	4.86514	3.45965	3.48904	5.1054	5.03227	2.36091	2.52793	5.22209	5.21383	4.27587	4.30813	5.22118	5.28589	4.65914	4.7441	5.0631	5.409	ME2	blue	WRKY6	WRKY transcription factor 6;WRKY6;ortholog
	Solyc02g036350.2	7.63018	7.67373	9.29521	9.38622	7.6278	7.6188	8.67989	8.71634	6.2727	6.23025	8.27761	8.33644	6.22645	6.31086	7.4345	7.29718	7.31257	7.2548	8.87854	8.84673	7.05974	7.08673	8.63603	8.68044	5.44275	5.47015	7.44611	7.45759	6.0053	6.01802	6.8622	6.83395	ME3	brown	ACO4	1-aminocyclopropane-1-carboxylate oxidase 4;ACO4;ortholog
	Solyc02g036370.2	4.73044	4.88903	3.87764	3.97422	4.2253	4.13792	3.25841	3.55545	5.4071	5.47269	4.62643	4.52593	4.01096	3.87393	3.95374	3.85947	4.67471	4.75897	3.72594	3.78587	3.98861	3.84786	3.34478	3.47893	4.12237	4.13974	4.48091	4.59734	4.40164	4.40976	4.27369	4.33748	ME4	yellow	RVE2	Protein REVEILLE 2;RVE2;ortholog
	Solyc02g037500.1	0	0	0	5.83665	5.42447	0	0	0	4.722	4.87841	0	0	0	0	0	0	4.76684	4.59692	6.35984	0	4.98981	4.68043	0	0	0	6.10311	0	4.97432	6.4854	0	0	5.04197	ME0	grey	AAE6	Probable acyl-activating enzyme 6;AAE6;ortholog
	Solyc02g038690.1	5.89577	5.98538	3.6429	3.32335	5.71456	6.00144	4.1246	4.28752	5.89226	5.44679	4.08537	4.00527	5.45345	5.47051	4.5146	4.72689	5.7727	5.64497	3.36961	3.89075	5.98786	5.8151	3.9116	4.18012	5.17677	5.42505	4.47061	4.20434	5.7872	5.63853	4.43859	4.86935	ME1	turquoise	At5g59910	Histone H2B.11;At5g59910;ortholog
	Solyc02g038740.2	3.48599	3.48732	5.46742	5.56339	3.67615	3.8509	5.67719	5.81105	3.64917	3.7952	4.35783	4.4476	5.79436	5.77225	5.7312	5.90653	3.3983	3.50694	5.57155	5.5486	3.90812	3.91992	5.13838	5.20457	3.78167	4.00581	4.82866	4.86569	5.256	5.23875	5.53655	5.51393	ME2	blue	HMG1	3-hydroxy-3-methylglutaryl-coenzyme A reductase 1;HMG1;ortholog
	Solyc02g050330.1	0	7.45227	0	0	0	0	0	0	0	0	0	0	0	0	0	0	0	0	0	0	0	0	0	0	0	7.8438	0	0	0	0	0	0	ME0	grey	PCMP-E79	Putative pentatricopeptide repeat-containing protein At3g28640;PCMP-E79;ortholog
	Solyc02g055370.2	3.3976	3.1886	5.83881	5.88372	3.47505	3.4128	4.76468	5.15106	6.19085	6.15048	4.5792	4.86885	5.07475	4.9783	3.73305	3.79169	3.48603	3.16323	5.10451	5.03879	4.30642	4.10877	4.74582	4.65066	6.13336	6.08308	4.42554	4.21332	5.07069	5.12161	3.60038	3.37742	ME0	grey	T14K23_20	Putative uncharacterized protein T14K23_20;T14K23_20;ortholog
	Solyc02g055440.2	1.61506	1.6837	4.60492	4.73374	1.76467	2.12277	4.22821	3.9579	3.24424	3.31247	3.18095	3.64872	3.07662	2.68102	3.50104	3.7226	1.66744	1.22608	3.61619	3.45417	1.80378	1.97199	2.83057	3.01166	2.13941	2.18433	2.56127	2.65634	1.65206	1.69733	2.94063	2.99967	ME1	turquoise	At3g19800	Large ribosomal RNA subunit accumulation protein YCED homolog 2, chloroplastic;At3g19800;ortholog
	Solyc02g061770.2	0.157202	0.976041	3.51359	3.0391	0.943681	0.663446	2.59631	3.11129	4.71462	4.57711	4.47875	4.50887	3.32571	3.30111	3.10165	2.94998	0.670103	0.664111	4.50732	4.24817	0.145825	0.367767	3.26915	3.47394	4.54107	4.65918	5.30412	5.03727	4.22115	3.9606	4.22708	4.33278	ME2	blue	CHI-B	Basic endochitinase B;CHI-B;ortholog
	Solyc02g061780.2	0.17868	0.452679	5.96227	6.1715	0.613273	0.848079	4.4154	4.46942	2.21555	1.51579	3.53759	3.40608	1.56862	1.01062	1.99799	2.14571	0.537678	0	6.12238	6.19272	0.572555	0.734655	4.24336	4.59597	2.28817	2.5138	4.06954	4.20236	1.85362	1.76556	2.65068	2.79785	ME1	turquoise	NAC036	NAC domain containing protein 36;NAC036;ortholog
	Solyc02g062170.2	5.22685	5.13307	3.06199	3.35187	4.63441	4.5429	3.24243	2.93829	5.01947	4.85468	3.83244	3.87366	3.97248	4.24556	3.39744	3.29938	5.20894	4.98178	2.98693	3.23442	4.7803	4.52336	2.77344	3.00305	5.16396	5.30264	3.89581	4.08631	4.16602	4.28528	3.0534	2.88566	ME5	green	At3g51230	Chalcone-flavanone isomerase family protein;At3g51230;ortholog
	Solyc02g062230.1	6.71607	6.31522	2.91543	3.68031	5.49409	5.74986	2.94944	3.87609	6.51026	6.00889	5.01235	4.42383	6.83304	6.89265	5.50398	5.27011	6.41633	5.7267	3.06623	1.35127	5.51947	5.52962	2.98576	3.74194	5.99116	6.07654	5.64913	5.74404	6.09349	6.10626	5.43529	5.95221	ME4	yellow	SAUR12	Putative auxin-regulated protein;SAUR12;ortholog
	Solyc02g062340.2	1.13147	1.32797	6.54614	6.64932	1.12987	1.65463	5.40426	5.40631	3.44512	3.53481	3.79045	4.01867	1.94012	1.25354	3.01513	2.74028	1.21229	0.919892	5.26785	5.16603	1.49223	1.04594	4.72479	4.64796	1.58211	1.90767	3.31237	3.26124	1.74087	1.14357	2.96298	3.04887	ME4	yellow	FBA1	Fructose-bisphosphate aldolase 1, chloroplastic;FBA1;ortholog
	Solyc02g062460.2	7.77764	7.71798	3.87813	3.89888	7.26092	7.16363	3.46977	3.04102	6.651	6.42728	4.77696	4.74209	6.17474	6.20123	4.02982	4.10881	8.23903	8.23819	3.81576	3.77285	7.42699	7.44495	3.16359	2.93652	6.24565	6.23045	5.0264	4.95394	6.48179	6.5882	4.17604	4.25294	ME5	green	AOP1	Probable 2-oxoglutarate-dependent dioxygenase AOP1;AOP1;ortholog
	Solyc02g062490.2	2.48783	3.10543	4.34526	4.30717	3.91821	3.5613	4.35822	4.64434	2.4743	2.17648	2.70008	2.59224	2.93461	3.05784	3.10341	2.78994	2.83751	2.7255	4.53194	4.48599	4.19668	4.13415	4.45906	4.48068	1.57808	1.8453	2.24011	2.53675	3.09173	3.04128	2.16805	2.60282	ME3	brown	AOP1	Probable 2-oxoglutarate-dependent dioxygenase AOP1;AOP1;ortholog
	Solyc02g062500.2	5.62051	5.44587	4.43317	4.50913	5.09796	5.12444	3.16343	3.10784	5.68343	5.5718	4.58037	4.77721	4.28388	4.34243	3.74795	3.86978	5.71582	5.76026	4.29694	4.39806	5.23058	5.16625	3.25208	3.25908	5.2416	5.28371	4.72651	5.07031	4.6258	4.49089	3.79961	3.72265	ME5	green	AOP1	Probable 2-oxoglutarate-dependent dioxygenase AOP1;AOP1;ortholog
	Solyc02g062650.2	3.66923	3.99755	0.142535	0.253216	1.84587	1.91317	0.167138	0.257215	5.71865	5.82664	3.17858	3.65281	4.69263	4.56311	3.37886	3.02754	4.49736	4.38414	0	0.443896	3.87119	3.66821	0.356324	0.322465	3.67875	3.85217	3.06089	2.91243	4.01122	4.0038	2.8902	2.8939	ME3	brown	LAC11	Laccase-11;LAC11;ortholog
	Solyc02g062690.2	4.78229	4.84515	7.1749	7.20884	4.98302	5.03411	6.43913	6.33069	5.83086	5.8028	7.61453	7.60444	5.16918	5.01944	6.91418	6.91914	4.82905	4.57573	6.94673	6.8694	4.64638	4.57642	6.73958	6.82329	5.59376	5.55481	7.43513	7.3833	5.21099	5.12895	6.77827	6.88149	ME8	pink	HBI1	Transcription factor HBI1;HBI1;ortholog
	Solyc02g062710.1	3.45646	3.48048	4.41044	4.44979	3.2544	3.40848	5.04013	4.91683	4.03709	3.86123	4.14446	4.31493	5.02834	5.1992	5.88209	5.83331	3.74288	3.76157	4.91325	4.99637	3.51943	3.53881	4.52539	4.80721	4.07536	4.21225	4.32117	4.51442	4.71434	4.76544	5.46057	5.49841	ME9	magenta	MXA21.5	At5g38130;MXA21.5;ortholog
	Solyc02g062890.1	0.201	0.705245	6.78216	6.88044	0.741303	1.33749	6.47741	6.51047	3.85994	4.01607	6.15268	6.23252	4.06496	4.20799	5.29333	5.22736	0.399945	0.0887305	6.61746	6.64832	0.428134	0.463138	6.21409	6.20057	4.44749	4.57853	6.08499	6.07286	3.69537	3.797	5.46231	5.5768	ME2	blue	PLT3	Probable polyol transporter 3;PLT3;ortholog
	Solyc02g063150.2	6.43941	6.62905	8.74823	8.81545	5.95238	6.07372	8.01042	8.05188	7.71128	7.51807	8.25658	8.26375	6.29286	6.50932	7.7099	7.63316	5.88043	5.7449	8.01283	7.94768	5.73463	5.66766	7.94649	8.0065	6.92658	6.98465	8.0621	8.02015	6.19201	6.28796	7.66862	7.71585	ME8	pink	RBCS-1B	Ribulose bisphosphate carboxylase small chain 1B, chloroplastic;RBCS-1B;ortholog
	Solyc02g063170.2	5.45085	5.82212	3.07267	2.56293	5.40403	5.40355	2.16422	2.42631	5.42656	5.55208	3.66546	3.66424	5.54623	5.56936	4.0231	4.04933	5.44617	5.21246	2.83679	3.09853	5.16843	5.25035	2.99116	2.95333	5.12466	5.07362	4.01601	3.97095	4.92801	4.99568	4.0013	3.68948	ME1	turquoise	ABA4	Protein ABA DEFICIENT 4, chloroplastic;ABA4;ortholog
	Solyc02g063230.1	1.58229	1.25649	4.6778	4.39491	1.66814	1.58747	3.72925	3.84334	2.17601	1.98591	4.13395	4.47421	1.58005	1.67568	3.7288	3.39764	1.43821	1.08506	3.95736	3.75939	1.42651	1.07881	3.38155	3.55837	1.75649	2.23656	3.45536	3.68229	1.48262	1.94516	2.99755	2.7641	ME1	turquoise	At1g67050	F1O19.11 protein;At1g67050;ortholog
	Solyc02g063270.2	5.75035	5.7222	7.13201	7.1311	5.13003	5.00297	6.19018	6.18937	5.6158	5.7585	6.7852	6.78549	5.1159	5.15438	5.80174	5.84225	5.51308	5.55061	6.92783	6.98109	4.91393	4.86687	6.21284	6.19208	5.75157	5.6998	6.743	6.6396	5.32715	5.33775	6.0399	5.96711	ME1	turquoise	DTX14	Protein DETOXIFICATION 14;DTX14;ortholog
	Solyc02g063350.1	5.51637	5.62426	3.99933	4.07358	5.45018	5.57948	4.37155	3.67224	5.82379	5.8917	4.22646	4.67791	5.57025	5.76006	4.67982	4.36216	6.07235	6.08336	2.7599	3.0934	6.01491	6.03506	2.77425	2.78936	5.95145	5.56345	3.95133	4.31446	5.24338	5.34831	3.40785	3.86727	ME1	turquoise	CML23	Probable calcium-binding protein CML23;CML23;ortholog
	Solyc02g063380.1	2.22648	2.0514	3.38946	3.20472	1.88811	3.08074	1.36469	3.17965	4.02921	4.27007	3.98109	3.35098	3.69815	2.98096	0	2.94942	1.64933	2.29171	2.30318	2.46685	1.08211	2.51843	2.25456	2.58807	4.35681	3.45316	2.77033	3.23648	3.24636	1.11989	2.80387	3.06096	ME0	grey	BHLH128	Transcription factor bHLH128;BHLH128;ortholog
	Solyc02g063390.2	4.1348	4.08316	2.56245	2.56371	5.60803	5.5864	4.11582	3.94851	4.39285	4.47828	2.50311	2.59783	5.18856	5.16531	3.91059	3.88396	4.76291	4.5735	2.62257	2.61976	5.98074	5.9375	3.71914	3.95865	4.22202	4.16265	2.84064	3.06806	5.11824	5.14088	3.96093	4.11372	ME8	pink	At2g46890	3-oxo-5-alpha-steroid 4-dehydrogenase (DUF1295);At2g46890;ortholog
	Solyc02g063420.2	4.82099	4.98012	1.7706	2.16875	5.43307	5.30818	1.82504	1.95019	6.55409	6.5097	5.02136	5.11667	5.57726	5.52047	4.93143	4.78558	4.38773	4.24553	2.07984	2.69269	5.14612	5.15829	2.86144	2.85009	6.5638	6.51646	5.58225	5.59567	6.20009	6.05828	5.30083	5.15236	ME3	brown	At5g65660	Uncharacterized protein At5g65660;At5g65660;ortholog
	Solyc02g063430.2	3.5104	3.39018	1.20449	1.14557	3.73494	3.47906	2.03507	1.76719	4.58787	4.53441	2.78018	2.94842	3.83941	3.97085	2.85046	2.98162	3.85263	3.70862	1.52642	1.65637	3.95733	4.03487	1.57033	1.33065	4.3648	4.40635	3.19312	3.41997	4.33976	4.17804	3.07277	3.01671	ME4	yellow	BHLH93	Transcription factor bHLH93;BHLH93;ortholog
	Solyc02g063440.2	6.25688	6.37424	4.45369	4.73461	5.7945	6.03319	4.88351	5.26553	6.84116	6.52577	6.39172	6.52509	6.71576	6.77404	6.8894	6.42347	6.28142	6.17023	4.91149	4.6856	5.97524	5.77489	5.35688	5.61613	7.03623	6.88335	7.15798	7.08572	7.0203	7.01084	6.95827	6.88422	ME3	brown	At4g33660	Adhesive/proline-rich-like protein;At4g33660;ortholog
	Solyc02g063450.2	8.22193	7.6377	6.66416	6.72955	7.56055	7.41448	5.9851	5.86975	8.02383	8.02133	6.56683	6.52889	7.22874	7.18253	5.75525	5.79287	8.51708	8.50778	6.77647	6.78291	7.62986	7.56864	5.9233	5.94297	8.13367	8.14248	6.90077	6.89067	7.07546	7.06211	6.21815	6.25898	ME5	green	GRDP1	Glycine-rich domain-containing protein 1;GRDP1;ortholog
	Solyc02g064720.2	4.81967	4.73111	3.68163	3.75381	3.96544	3.82926	2.37275	2.42529	2.94856	2.86509	3.4643	3.67998	2.29249	2.27561	2.45736	2.49104	4.40558	4.39176	3.33257	3.28093	3.49334	3.28932	2.25318	2.58084	2.0813	1.97198	3.21073	3.12889	2.37765	2.43147	2.62572	2.51782	ME6	red	At5g67385	BTB/POZ domain-containing protein At5g67385;At5g67385;ortholog
	Solyc02g064800.2	3.69242	3.56026	6.30129	6.31205	3.78191	3.73331	5.85809	5.82914	5.28396	5.21709	6.28499	6.27463	5.16381	5.01303	5.55269	5.54686	3.10203	3.31297	6.34026	6.32741	3.37582	3.32715	6.14147	6.17673	5.28855	5.2526	6.24051	6.23574	5.16661	5.15691	5.78204	5.82343	ME2	blue	DHU1	At4g34280;DHU1;ortholog
	Solyc02g064940.1	3.71356	3.46741	5.83845	5.88929	3.66026	3.79131	4.70581	4.7846	6.12507	6.12693	6.06851	6.17707	5.21901	5.2014	5.72167	5.56609	3.1486	3.23201	5.70935	5.82075	3.53163	3.50541	4.99915	5.12216	6.10967	6.10013	6.36351	6.33047	5.5465	5.66974	5.67157	5.74841	ME2	blue	At3g19320	Leucine-rich repeat (LRR) family protein;At3g19320;ortholog
	Solyc02g065090.2	0.765944	0.989218	4.42718	4.36126	0.640847	1.10153	5.55652	5.64964	3.7032	3.69083	4.56198	4.56945	4.1774	4.43363	5.15656	4.94007	0.621798	0.726059	4.87849	4.82626	0.256136	0.773832	5.33245	5.40138	3.56594	3.57841	4.48647	4.67753	3.72445	3.8453	4.60254	4.46641	ME2	blue	PLP2	Patatin-like protein 2;PLP2;ortholog
	Solyc02g065170.2	4.97497	4.96056	5.92517	6.00355	5.80083	5.75942	6.2661	6.35592	6.32154	6.23482	6.49661	6.49996	6.13213	6.07799	6.77969	6.8392	4.75295	4.71688	5.51888	5.58083	5.21686	5.18464	6.16625	6.16377	6.14679	6.14186	6.65924	6.61414	5.3513	5.36629	6.27696	6.3002	ME2	blue	sks17	AT5g66920/MUD21_18;sks17;ortholog
	Solyc02g065220.2	3.48308	3.52995	5.19135	5.2325	2.26703	2.2805	3.38419	3.31748	3.26077	3.2162	4.35789	4.31372	1.75756	1.70527	2.16332	2.24945	2.81429	2.89724	5.01502	5.00414	2.11087	1.80225	3.78476	3.54844	3.52569	3.55084	4.07972	4.16425	2.27253	2.59076	2.90494	3.04712	ME10	purple		#N/A
	Solyc02g065240.2	3.06956	3.32297	5.40767	5.49036	4.04299	4.22669	5.09904	5.0874	6.41694	6.31678	5.92163	6.0449	5.66784	5.67925	5.88585	5.86469	2.9054	2.9715	5.36173	5.39276	3.71586	3.77631	4.97693	5.16589	4.70831	4.79973	5.68651	5.59498	5.07352	5.03384	5.58031	5.78629	ME2	blue	MES1	Methylesterase 1;MES1;ortholog
	Solyc02g065400.2	6.17159	6.45584	8.61058	8.66985	6.44225	6.59611	8.83672	8.90336	8.17285	8.20063	8.58044	8.54558	7.82023	7.84493	8.6944	8.6755	5.5851	5.54653	8.15151	8.14686	5.97083	5.93936	8.86758	8.91809	7.6977	7.60484	8.33945	8.36121	7.69489	7.81385	8.74773	8.80724	ME2	blue	PSBO1	Oxygen-evolving enhancer protein 1-1, chloroplastic;PSBO1;ortholog
	Solyc02g065470.1	6.62884	6.77676	5.87607	6.17993	7.24762	7.28678	5.98484	5.95255	8.00837	7.83209	6.21024	6.55955	7.22935	7.29887	6.63842	6.27701	6.51565	6.32492	5.64373	5.63165	6.5718	6.52364	5.80093	5.67183	7.68868	7.61235	6.79839	6.55973	7.14038	7.04156	6.10722	6.17858	ME3	brown	K1F13.27	CAP (Cysteine-rich secretory proteins, Antigen 5, and Pathogenesis-related 1 protein) superfamily protein;K1F13.27;ortholog
	Solyc02g065530.2	2.71554	2.27932	0.140925	0.162907	3.28946	3.36858	1.56226	1.02333	4.65806	4.61	2.36949	2.08794	4.71975	4.63844	3.25799	3.10217	2.97846	2.86568	0.709054	0.592196	3.38316	3.09612	0.914617	1.428	4.27662	4.31991	3.00125	3.03169	3.85725	3.74777	2.9897	3.19483	ME3	brown	GATL1	Probable galacturonosyltransferase-like 1;GATL1;ortholog
	Solyc02g065780.1	7.25675	7.25303	8.25418	8.24598	7.68665	7.6702	8.04031	7.63957	9.09789	8.93368	8.7445	8.84752	8.4721	8.7732	8.17726	8.18206	6.68902	6.93344	8.1453	8.09006	7.70273	7.78471	7.91599	7.84005	8.89538	8.87498	8.6357	8.60594	8.63972	8.39064	8.53157	8.3997	ME6	red	INO80	DNA helicase INO80;INO80;ortholog
	Solyc02g066800.1	0	0	0	0	0	0	8.16141	0	0	7.10614	0	6.85958	0	7.68534	0	0	0	0	0	0	0	0	0	0	0	0	7.51437	0	0	0	7.23764	0	ME0	grey	CAF1-10	Probable CCR4-associated factor 1 homolog 10;CAF1-10;ortholog
	Solyc02g066920.2	1.1043	0.431393	4.98338	4.98321	0.480659	0.801573	4.45283	4.00617	2.7999	2.73422	4.17421	3.88675	0.476185	1.82538	2.79243	2.58369	0	0.967898	3.82175	3.59711	0	0.394033	3.92608	3.6182	1.62438	2.03118	3.61666	3.4204	0.751035	1.71694	2.9721	2.69226	ME8	pink	CRR7	Protein CHLORORESPIRATORY REDUCTION 7, chloroplastic;CRR7;ortholog
	Solyc02g066970.1	5.34689	5.09616	0	0	4.42687	3.8657	1.26692	0	3.30616	1.96989	2.94855	3.21931	0	2.23633	1.18642	1.77191	5.61608	5.344	0	0	4.17765	3.38044	0	1.08514	3.03492	2.79854	3.64079	3.38954	2.27145	1.0417	1.66383	0	ME5	green	At2g15695	At2g15695;At2g15695;ortholog
	Solyc02g067170.1	3.5226	0	3.41173	5.06455	0	3.04687	0	0	3.1967	0	4.53152	3.22657	0	0	0	4.60984	3.22271	3.05651	4.62211	4.21192	0	0	0	4.56538	0	0	0	0	0	0	0	0	ME0	grey	CHLM	Magnesium protoporphyrin IX methyltransferase, chloroplastic;CHLM;ortholog
	Solyc02g067300.2	3.27176	1.38072	3.97649	4.2456	3.2949	2.31688	0.00115095	1.5622	4.52055	3.31269	2.87064	3.79993	2.18043	3.02447	2.28187	3.36555	3.30463	3.78501	3.14921	2.76925	1.53474	2.51148	2.91397	0.000142663	3.15268	3.11383	3.63395	2.85226	1.25349	2.82453	2.23085	7.60619e-05	ME7	black	SMC4	Structural maintenance of chromosomes protein 4;SMC4;ortholog
	Solyc02g067440.2	1.93563	1.79348	2.27606	2.42257	1.86328	1.95473	2.53373	2.99142	3.89712	4.00096	3.44015	3.25418	3.09682	3.35161	2.28046	2.4004	2.28291	2.34225	2.39221	2.44702	2.46627	2.44444	2.11634	2.34637	4.37271	4.3585	3.32782	3.43226	3.53952	3.68261	2.93647	2.72534	ME6	red	PCO2	Plant cysteine oxidase 2;PCO2;ortholog
	Solyc02g067610.1	0	0	5.87437	6.23963	0	0	6.03776	5.51468	2.57037	3.13417	6.13169	6.30265	3.81611	3.44607	5.19868	4.90597	0	0	6.16053	5.98613	0	0.892051	5.34702	4.32675	4.5617	4.31216	5.76009	5.59691	1.54302	3.0722	4.63542	4.45646	ME2	blue	DTX48	Protein DETOXIFICATION 48;DTX48;ortholog
	Solyc02g067750.2	0.149425	0.267635	4.55966	4.32144	0.409309	0	3.31008	3.36333	0	0	1.65513	1.75058	0.148272	0.163396	1.40552	1.04458	5.00434	4.76768	3.77126	3.70336	0.682571	0.544973	3.40569	3.60414	0.25652	0.134179	0.579655	1.10674	0.135466	0.528182	0.670955	1.00629	ME3	brown	BCA1	Beta carbonic anhydrase 1, chloroplastic;BCA1;ortholog
	Solyc02g067830.2	5.06019	5.20423	1.76538	1.79017	4.84006	4.83585	2.15905	2.46138	4.6079	4.56724	3.93708	3.90327	4.83058	4.74548	4.07804	4.07526	4.9017	5.02746	1.82957	1.88276	5.00749	4.97687	2.80638	2.42494	4.46119	4.6135	4.15002	3.9451	4.48917	4.75642	4.12751	4.05306	ME4	yellow	D6PKL1	Serine/threonine-protein kinase D6PKL1;D6PKL1;ortholog
	Solyc02g068030.1	6.87778	7.05821	6.31681	6.26164	6.46159	6.50356	6.56365	6.47656	5.00153	5.02251	4.80316	4.87461	4.87065	4.74664	4.58774	4.46725	7.02128	7.05032	5.49849	5.58894	6.4718	6.47066	6.67606	6.66697	4.00491	3.75951	4.53237	4.60136	4.67926	4.68835	5.02717	4.9479	ME6	red	At3g27250	At3g27250;At3g27250;ortholog
	Solyc02g068040.2	5.1046	0	5.42259	5.93727	0	3.25172	2.61979	4.44251	4.30315	4.69196	3.93427	4.10664	0	3.25191	0	2.35723	5.01634	4.97471	4.42518	5.0668	2.11085	3.85832	5.49384	4.62644	4.20735	2.14113	4.26846	3.77266	2.0423	2.15908	2.9514	2.20406	ME10	purple	AtENODL22	At1g17800;AtENODL22;ortholog
	Solyc02g068070.2	2.36208	2.62213	2.17522	2.34212	3.60598	3.31565	2.49767	2.26833	4.66173	4.55575	3.48864	3.56736	4.48048	4.50382	2.78977	2.79641	2.61006	2.47339	2.04583	2.12089	4.11945	3.99686	2.04867	2.15798	4.66307	4.77441	3.48446	3.45948	4.47845	4.40614	2.83696	2.70392	ME3	brown	LIP2	Triacylglycerol lipase 2;LIP2;ortholog
	Solyc02g068160.1	4.42402	4.40767	4.3294	5.3035	3.69794	3.62782	4.50805	4.91413	2.38112	3.24389	4.98056	4.20321	4.20425	4.93248	3.76654	4.17764	3.24848	2.24441	5.85526	4.52828	3.87261	4.27664	4.39743	4.12538	0	2.51896	5.54612	3.81678	4.48369	3.93669	4.82922	4.37104	ME1	turquoise	At3g27027	GPI-anchored-like protein (DUF 3339);At3g27027;ortholog
	Solyc02g068170.1	0.429817	0.396897	6.62996	6.81456	1.4767	1.01091	6.08025	5.97619	1.6896	0.715198	4.28483	4.70144	0.770219	1.7231	3.39993	3.38092	0	0.658499	6.67453	6.7658	0.40015	0.362147	6.09477	6.19012	1.67623	1.66615	3.90706	4.16916	2.03461	1.25338	3.44457	3.88712	ME4	yellow	TCP24	Transcription factor TCP24;TCP24;ortholog
	Solyc02g068300.2	4.19992	4.26828	5.77535	5.85047	4.39402	4.54886	5.56045	5.63489	4.12248	4.1706	4.89848	4.94589	4.4165	4.39546	4.7521	4.59248	4.32602	4.22601	5.5168	5.45902	4.57496	4.64813	5.33825	5.30937	4.01	4.06772	4.54987	4.5582	4.40864	4.36349	4.53383	4.54565	ME4	yellow	LECRKS7	Probable L-type lectin-domain containing receptor kinase S.7;LECRKS7;ortholog
	Solyc02g068320.2	5.1605	5.15407	2.71337	2.98961	4.7434	4.70606	2.70024	2.49946	4.55785	4.76899	3.55899	3.58634	4.04292	4.14745	3.41395	3.26322	5.17306	5.03789	3.15223	2.82505	4.71874	4.4807	2.26754	2.63588	4.74183	4.70059	3.7528	3.86518	4.31805	4.28171	3.53451	3.1698	ME5	green	At1g14130	2-oxoglutarate (2OG) and Fe(II)-dependent oxygenase superfamily protein;At1g14130;ortholog
	Solyc02g068380.2	5.22736	5.36608	7.03673	7.15437	5.38328	5.40658	7.1607	7.25334	5.9056	5.84633	6.68737	6.66313	5.85288	5.90394	6.54842	6.39444	5.14355	5.15415	6.49175	6.52048	5.20241	5.22058	7.00975	7.04493	5.78245	5.72682	6.15345	6.16453	5.88951	5.841	6.29451	6.33761	ME5	green	AAH	Allantoate deiminase;AAH;ortholog
	Solyc02g068590.2	4.73224	4.79282	6.65284	6.65636	4.91474	4.94826	6.62333	6.555	4.79973	4.98448	5.73397	5.77583	5.21338	5.32518	5.67401	5.78421	4.67224	4.73289	6.31876	6.33138	4.71887	4.68945	6.51306	6.46318	4.85233	4.87334	5.38351	5.38324	5.15129	5.20966	5.64212	5.72086	ME4	yellow	POT10	Potassium transporter 10;POT10;ortholog
	Solyc02g068680.1	2.16313	2.74885	4.65388	4.70016	2.13658	2.53979	5.87344	5.88478	3.54849	3.42083	4.86547	4.88007	3.68336	3.90752	4.87677	4.74172	3.47393	3.30091	4.1469	4.27032	2.30172	2.38963	4.44919	4.58071	3.72005	3.77629	4.49476	4.77158	3.79921	3.70973	4.33637	4.28684	ME5	green	At4g02540	Cysteine/Histidine-rich C1 domain family protein;At4g02540;ortholog
	Solyc02g069250.2	1.7983	1.85991	1.57239	1.22431	1.72736	1.91866	3.18628	3.00437	2.66331	2.88631	2.52031	2.65435	3.34366	3.38327	3.7016	3.51783	1.67327	1.63316	1.95554	2.00466	1.3804	1.69124	3.35417	3.68438	2.65413	2.65786	2.81883	2.87503	4.33982	4.40592	4.49714	4.37155	ME6	red	CAD9	Probable cinnamyl alcohol dehydrogenase 9;CAD9;ortholog
	Solyc02g069440.2	4.84188	4.81522	0.878305	1.58125	4.55275	4.68157	1.46808	1.21971	3.28422	2.9836	1.60879	1.80139	2.87834	2.95416	1.81982	2.14857	4.79947	4.76114	0.903981	1.02295	4.90919	4.89165	1.79929	1.60932	3.03572	2.85442	1.88524	2.54183	3.608	3.48566	2.63454	2.57885	ME8	pink	LBD4	LOB domain-containing protein 4;LBD4;ortholog
	Solyc02g069450.2	3.2689	3.43626	5.73577	5.80153	3.42996	3.71145	5.74658	5.59421	5.83971	5.57546	5.82371	5.77469	4.61031	4.70011	5.55987	5.43719	2.64448	2.42454	4.9156	4.92906	3.0944	2.90242	5.79813	5.77786	5.06144	5.00285	5.63426	5.70556	4.43623	4.43506	5.44933	5.66587	ME2	blue	PSAF	Photosystem I reaction center subunit III, chloroplastic;PSAF;ortholog
	Solyc02g069460.2	6.28354	6.52342	8.03704	8.19194	6.99034	6.89817	8.2675	8.31529	7.80772	7.72241	7.94044	7.98225	7.24483	7.34556	8.24512	8.12025	5.78826	5.89646	7.62537	7.56793	6.50405	6.41354	8.31249	8.31662	7.1602	7.0438	7.84071	7.75229	7.17957	7.22446	8.20778	8.12317	ME2	blue	PSAF	Photosystem I reaction center subunit III, chloroplastic;PSAF;ortholog
	Solyc02g069490.2	7.17973	7.11243	2.03264	2.19156	9.0666	8.99732	4.45711	4.57614	7.88769	7.9327	2.61712	2.61034	8.15491	8.05652	4.80405	4.64603	7.89879	7.85829	2.31287	2.31728	9.28656	9.23676	4.03585	4.10894	7.81155	7.80692	2.95009	2.97998	8.0243	8.00971	4.72057	4.77257	ME1	turquoise	DIM	Delta(24)-sterol reductase;DIM;ortholog
	Solyc02g069510.1	2.72262	2.33768	1.29754	2.56751	2.683	2.49545	1.93972	1.31563	2.48473	2.81142	4.07244	3.94415	3.47667	3.55305	4.71206	4.6241	1.71541	2.15412	3.00276	2.5527	2.34346	2.42869	2.42944	2.24453	3.72458	3.35436	4.16863	3.94997	3.52945	3.38353	4.89671	4.94456	ME6	red	LSH3	Protein LIGHT-DEPENDENT SHORT HYPOCOTYLS 3;LSH3;ortholog
	Solyc02g069600.2	3.07898	2.71071	2.04568	2.06755	1.86388	1.86701	1.85402	1.9434	4.04092	4.0018	3.35352	3.54828	3.47896	3.71121	2.78485	3.05734	3.12651	3.03865	1.89185	1.10766	2.65406	2.6571	1.44413	1.12746	4.43562	4.42292	3.67833	4.03806	3.84401	3.89007	2.85792	2.74422	ME3	brown	CYP716A1	Cytochrome P450, family 716, subfamily A, polypeptide 1;CYP716A1;ortholog
	Solyc02g069630.2	5.24641	5.17074	2.85516	2.64458	5.25654	5.29653	3.41818	3.21165	5.23073	5.28306	4.44545	4.3934	5.3871	5.35141	4.77737	4.8281	5.05116	5.16633	2.72998	2.68278	5.61605	5.64429	3.73671	3.66815	5.26697	5.1714	4.6824	4.69057	5.18909	5.28227	4.67147	4.67124	ME4	yellow	SBT2.1	Subtilisin-like protease SBT2.1;SBT2.1;ortholog
	Solyc02g069680.2	5.45117	5.23976	3.185	3.20502	5.02843	5.12432	3.47876	3.32435	4.66569	4.70763	3.82582	3.59476	4.56532	4.45232	3.68842	3.27308	4.94819	5.18752	3.22737	3.01152	5.04831	4.881	3.02204	3.47225	4.7317	4.50468	3.85033	3.83376	4.22733	4.29721	3.56847	3.71327	ME5	green	VPS2.2	Vacuolar protein sorting-associated protein 2 homolog 2;VPS2.2;ortholog
	Solyc02g069690.1	4.99186	4.96696	2.25326	1.88242	4.81517	4.78555	1.69197	1.87865	5.87993	5.91807	3.36629	3.54097	6.1009	5.95625	4.13781	4.29334	5.31375	5.28562	2.07968	2.54916	5.67895	5.58576	1.56793	1.75062	4.81096	4.90054	3.49292	3.59941	5.75616	5.6709	4.12981	4.21984	ME3	brown	At5g44400	Berberine bridge enzyme-like 26;At5g44400;ortholog
	Solyc02g069960.2	1.82537	2.058	4.34177	4.29193	0.685007	0.796185	4.27676	4.12021	5.39918	5.14683	5.35395	5.3262	4.61941	4.563	4.92845	4.70273	2.85245	2.99441	5.48081	5.36234	1.29567	1.01283	4.5364	4.75308	5.21335	5.14168	5.82235	5.76953	4.91473	4.98411	4.92002	4.94136	ME2	blue	JUB1	Transcription factor JUNGBRUNNEN 1;JUB1;ortholog
	Solyc02g070070.1	4.66737	4.65438	0.722674	0.67973	3.48818	3.07264	1.51027	1.67898	3.05136	2.9495	1.58772	1.3114	2.56031	2.12681	1.69878	1.96129	5.0811	5.1099	1.18275	1.19436	4.27837	3.97478	1.72906	1.64869	2.27237	2.44071	1.27298	1.59228	2.39179	2.25678	1.47515	1.55917	ME2	blue	At1g30760	Berberine bridge enzyme-like 13;At1g30760;ortholog
	Solyc02g070090.1	1.55832	1.75359	5.06846	5.04365	1.06997	1.4107	5.67571	5.87085	4.70799	4.65587	5.44676	5.54131	5.57313	5.59697	5.88638	5.69003	1.66025	1.70375	4.75293	4.86267	1.21337	1.37215	5.05904	4.94592	4.35276	4.28297	5.12957	5.02054	4.74357	4.77325	4.94393	5.06511	ME2	blue	At1g30700	Berberine bridge enzyme-like 8;At1g30700;ortholog
	Solyc02g070180.1	1.66703	1.76602	4.82522	4.68384	1.34007	0.938729	3.89659	3.89058	3.88387	3.77005	4.45107	4.57691	3.01365	3.02937	3.90387	3.90483	1.62185	1.87295	4.60461	4.41964	1.04608	1.09449	4.14121	4.15453	3.72623	3.64197	4.84961	4.77413	2.53637	2.55471	3.94323	3.79019	ME2	blue	At5g44390	Berberine bridge enzyme-like 25;At5g44390;ortholog
	Solyc02g070210.2	6.79806	6.75514	4.52954	4.46509	7.10189	7.02272	5.23826	5.42241	6.55672	6.50707	5.47862	5.43509	6.56884	6.61227	5.84372	5.88396	6.68919	6.69734	4.46346	4.49465	7.15528	7.14681	5.30534	5.45023	6.63465	6.62836	5.67049	5.59596	6.46257	6.49268	5.88162	5.86557	ME1	turquoise	PATL4	Patellin-4;PATL4;ortholog
	Solyc02g070280.2	4.63097	4.67611	5.95964	5.86692	4.30038	4.42684	5.6118	5.60267	4.58949	4.63181	5.33165	5.26492	4.55453	4.59763	4.79075	4.9729	4.6019	4.53784	6.20154	6.13509	4.11985	4.17668	5.75337	5.66535	4.46494	4.48596	5.37067	5.28234	4.68656	4.71458	4.91582	4.93598	ME1	turquoise	CAT1	Cationic amino acid transporter 1;CAT1;ortholog
	Solyc02g070430.2	3.82781	3.87112	1.7903	1.87115	4.90406	4.7851	1.07541	1.11875	4.1801	4.05937	3.14206	3.24524	3.57946	3.70767	2.78061	2.87902	3.53994	3.62511	2.11011	2.23058	4.62142	4.51733	0.631039	0.797782	3.63802	3.68522	3.47231	3.41752	3.90669	3.82086	2.95715	3.04708	ME4	yellow	GA2OX2	Gibberellin 2-beta-dioxygenase 2;GA2OX2;ortholog
	Solyc02g070540.2	8.42551	8.52183	5.48086	5.56862	8.64523	8.59825	6.17058	6.18914	7.88099	7.8183	6.9769	6.968	7.811	7.81784	7.20308	7.22279	8.23987	8.21271	5.38306	5.44828	8.54365	8.50872	6.30602	6.34893	7.84601	7.79484	7.3259	7.33701	7.71266	7.75585	7.11712	7.14245	ME4	yellow	At1g29980	Putative uncharacterized protein T1P2.9;At1g29980;ortholog
	Solyc02g070580.1	3.20985	3.32894	5.35464	5.32637	3.6049	3.61186	5.09208	5.02088	3.48523	3.68131	4.61387	4.73369	3.88935	3.82064	4.25807	4.22494	3.30827	3.33396	4.20793	4.21695	3.41057	3.59021	4.81407	4.91081	3.59388	3.50667	4.0276	4.10114	3.58472	3.67689	4.01566	3.8884	ME1	turquoise	CYP710A2	Cytochrome P450 710A2;CYP710A2;ortholog
	Solyc02g070800.2	4.8779	5.03638	5.79528	5.94816	4.97419	4.81018	5.98399	5.97954	3.83052	3.88612	5.10051	5.03993	3.75156	3.80992	4.94591	5.02781	4.05694	4.05167	5.19856	5.18614	4.44715	4.25147	5.3139	5.40811	3.56162	3.4397	4.75767	4.7937	3.00973	3.04791	4.62	4.8513	ME3	brown	SBT4.12	Subtilisin-like protease SBT4.12;SBT4.12;ortholog
	Solyc02g070840.1	0	0	0	0	0	0	0	0	0	0	4.59745	4.73165	0	0	5.53458	0	0	0	0	0	0	0	0	0	5.01073	0	0	0	0	0	0	0	ME0	grey	At2g18193	AAA-ATPase At2g18193;At2g18193;ortholog
	Solyc02g070890.2	0.986032	1.13152	6.24379	6.28925	1.1239	1.70501	7.26405	7.16753	2.5754	2.72872	4.96525	5.02444	3.27521	3.05355	5.51261	5.4997	1.07126	1.12872	6.36181	6.30401	0.87625	1.05139	6.94039	6.93555	3.70809	3.80662	4.82755	4.7567	2.48053	2.58996	4.91085	5.01036	ME5	green	FLS2	LRR receptor-like serine/threonine-protein kinase FLS2;FLS2;ortholog
	Solyc02g070940.1	6.36686	6.92632	9.27912	9.28123	4.81847	4.82547	8.01158	8.03576	9.08273	9.16848	9.88569	9.78183	8.00192	8.14172	9.24685	9.30208	5.64149	5.63508	9.34896	9.35035	5.07134	4.96545	8.71033	8.68999	8.78229	8.89938	9.79462	9.84009	8.17736	8.25883	9.44813	9.48191	ME2	blue		#N/A
	Solyc02g070950.1	2.72143	3.56615	7.34432	7.32774	1.19431	1.70162	6.09799	6.10042	5.96298	5.95517	6.90411	6.61831	3.11281	3.03764	4.37546	4.46716	1.73528	1.38886	6.51461	6.40963	0.915076	0.953616	5.96359	5.97463	5.13019	5.164	6.5561	6.57501	2.48653	2.5058	4.60163	4.54187	ME8	pink		#N/A
	Solyc02g070970.1	1.76467	2.44801	7.68994	7.83491	1.55215	1.55132	6.72472	6.66843	5.73079	5.81998	6.58988	6.59036	3.76465	3.84475	5.97822	5.95662	1.24504	1.14668	6.94829	6.84881	0.66943	0.739059	6.59926	6.74325	5.02644	4.84351	6.34292	6.37448	3.41146	3.3038	5.85559	5.82615	ME8	pink		#N/A
	Solyc02g070980.1	0.565201	1.47646	7.08728	7.03874	1.70249	1.55132	6.26424	6.17842	5.06734	5.30542	6.86016	6.72286	4.08227	4.40785	6.3379	5.47965	0.185264	0.622532	6.21909	6.18873	1.02381	0.618491	6.51002	6.4278	4.11238	4.38229	6.13503	6.28367	3.86048	4.00064	6.42934	6.26177	ME2	blue		#N/A
	Solyc02g070990.1	0.565201	1.47646	5.28957	5.35114	0.97546	0.716874	5.44594	5.53428	4.19916	4.35736	4.45555	4.33387	2.44967	2.38443	4.50223	4.75301	0	0.490243	4.62507	4.65182	0.373201	0.342139	5.60648	5.429	3.00081	3.02536	4.09775	4.1482	2.66077	2.5058	4.57056	4.58192	ME2	blue		#N/A
	Solyc02g071000.1	2.22555	2.69967	8.20042	8.23291	1.83864	1.9621	7.15442	7.11514	6.47367	6.61525	7.44938	7.40572	4.2846	4.39584	6.49029	6.39085	1.54515	0.855481	7.20616	7.1897	1.02381	0.953616	6.97767	7.03636	5.61562	5.55878	7.27028	7.0027	3.61153	3.78115	6.24484	6.4054	ME8	pink		#N/A
	Solyc02g071010.1	5.02915	5.60103	8.92288	9.05148	4.75965	5.00968	8.57323	8.47052	8.4542	8.38675	8.71308	8.6908	7.24131	7.18742	8.44917	8.48075	3.56377	3.63993	8.10375	8.11468	4.48566	4.65655	8.55235	8.64442	7.59445	7.54007	8.44225	8.46891	6.96278	7.04472	8.46399	8.53327	ME2	blue		#N/A
	Solyc02g071030.1	9.12423	9.41926	9.13649	9.04042	7.61099	7.64312	8.51603	8.54432	9.35477	9.45964	9.36597	9.27538	8.29093	8.26238	9.12785	9.05415	8.45221	8.41584	8.69291	8.64491	7.6938	7.66773	8.8418	8.95803	8.7221	8.68608	9.31976	9.24806	8.07746	8.27174	9.20086	9.26063	ME8	pink		#N/A
	Solyc02g071210.2	7.11024	7.18194	5.42032	5.37733	7.49501	7.46949	5.85701	5.94775	5.95424	6.0302	5.14496	5.12394	6.07399	6.08482	5.60527	5.45525	6.79701	6.76018	5.24075	5.43094	7.34688	7.36623	5.87866	5.97962	5.72377	5.60836	5.20852	5.18369	6.11573	6.27723	5.71711	5.80174	ME2	blue	COR413IM2	Cold-regulated 413 inner membrane protein 2, chloroplastic;COR413IM2;ortholog
	Solyc02g071220.2	3.83037	3.49649	6.86722	7.08777	3.49515	3.44899	7.6948	7.75503	4.82697	4.55004	5.65776	5.78631	4.60436	4.71078	4.63785	4.87461	4.85925	4.50224	7.02562	6.947	3.50162	3.39152	6.18401	6.32294	4.46354	4.39895	4.90457	4.94297	4.19543	4.08655	4.34479	4.41189	ME4	yellow	ARR9	Two-component response regulator ARR9;ARR9;ortholog
	Solyc02g071310.2	5.81048	5.74529	3.28172	3.25732	5.18829	5.04883	3.35489	3.21762	5.1212	5.12093	4.61766	4.95448	5.21339	5.19434	4.84466	4.84464	5.2799	5.19456	3.23744	3.40683	5.61422	5.68805	2.93102	2.77488	5.25391	5.25394	4.86892	4.69049	5.29902	5.14838	4.81856	4.59581	ME4	yellow	At1g29520	AWPM-19-like family protein;At1g29520;ortholog
	Solyc02g071430.2	6.16539	6.04076	0.104531	0.120486	5.34177	5.09332	0.439858	0.359489	2.74619	2.87625	0.741693	0.532724	2.32985	2.63677	0.920961	0.924263	6.57038	6.5785	0.471501	0.456376	5.73638	5.74415	0.721132	0.787862	2.76007	2.7059	1.36185	1.22082	3.25122	3.16442	1.53152	1.7344	ME2	blue	SRG1	Protein SRG1;SRG1;ortholog
	Solyc02g071470.2	0.315417	0.617285	3.54924	3.7668	0.49256	1.16779	3.71463	3.82169	0.983338	1.0542	3.45794	3.65187	2.52445	2.35469	3.06502	2.94421	0.431045	0.428125	4.54684	4.15902	0.746439	1.11638	3.5772	3.5641	1.492	1.96701	3.47247	3.47597	2.22618	2.16077	2.68037	2.63034	ME5	green	At4g25310	2-oxoglutarate (2OG) and Fe(II)-dependent oxygenase superfamily protein;At4g25310;ortholog
	Solyc02g071610.2	2.80031	2.58158	4.45792	4.4196	3.99305	3.90989	5.22863	5.31511	4.90635	4.71114	4.93603	5.02832	5.05818	4.98634	5.60652	5.4944	2.59397	2.55604	4.07313	3.93773	3.53174	3.43709	5.34415	5.38631	4.71129	4.82809	5.32944	5.21718	4.41049	4.62332	5.00125	5.05747	ME9	magenta	At5g45670	GDSL esterase/lipase At5g45670;At5g45670;ortholog
	Solyc02g071700.2	3.6349	3.71475	2.29397	2.18517	5.15353	4.96967	3.11404	3.06285	6.44482	6.25055	3.58939	3.74862	6.52636	6.51618	5.41586	5.49138	5.8025	5.80955	2.84881	2.97992	6.19941	6.25	3.39501	3.7531	5.72352	5.63128	4.18645	4.12581	6.44538	6.41178	5.49696	5.55728	ME3	brown	At2g19060	GDSL esterase/lipase At2g19060;At2g19060;ortholog
	Solyc02g071790.1	3.68002	2.52211	1.11023	1.30809	4.29796	3.94563	3.95982	2.96489	2.40629	2.40363	2.6866	2.47322	3.35426	3.75233	4.74829	4.5154	4.03425	3.65914	1.79783	2.30416	4.01673	3.32589	2.57428	2.35237	0.623967	2.52764	2.27401	2.61541	3.3029	3.44135	3.9027	4.09933	ME7	black	At3g21310	AT3G21310.1;At3g21310;ortholog
	Solyc02g071820.2	4.62193	4.51518	5.98168	6.13084	3.88387	4.00582	5.9867	5.9873	5.13644	5.12822	6.50176	6.49968	5.97965	5.97527	6.68113	6.72323	4.27695	4.23043	6.63222	6.60968	3.4872	3.45946	5.92217	5.88336	5.47098	5.46411	6.19762	6.20283	5.50688	5.42089	6.42759	6.52052	ME2	blue	At1g07650	Probable LRR receptor-like serine/threonine-protein kinase At1g07650;At1g07650;ortholog
	Solyc02g071920.2	6.07482	5.9939	3.36377	3.32798	5.18001	5.08619	3.78213	3.97949	5.08477	5.23868	4.24102	4.19331	4.9829	5.13625	4.35674	4.36074	5.70337	5.75345	3.48715	3.34971	4.49983	4.41296	3.93693	3.79374	5.80678	5.83543	4.13355	4.11088	4.83332	4.78241	4.33434	4.21788	ME1	turquoise	NIP1-2	Aquaporin NIP1-2;NIP1-2;ortholog
	Solyc02g071970.1	2.3301	2.60904	3.95098	3.99383	1.34292	1.32003	4.0868	3.96324	3.70319	3.89098	4.674	4.8499	3.74598	4.07252	4.52386	4.22813	2.77487	1.90492	4.0977	3.99657	0.947659	0.503632	3.30017	3.18355	3.9528	4.34764	5.0617	5.06409	4.3349	4.48992	4.1638	4.32537	ME2	blue	At1g28000	Pentatricopeptide repeat (PPR) superfamily protein;At1g28000;ortholog
	Solyc02g072150.2	3.41771	3.13278	5.33287	5.30365	3.45207	3.41626	5.85705	5.81943	4.4011	4.48938	5.02856	5.07005	4.67265	4.51578	4.8026	4.93356	3.73122	3.61726	4.73118	4.60185	3.32035	3.35897	5.30751	5.24897	4.4816	4.58274	4.88133	4.75787	3.97204	4.05743	4.61977	4.47185	ME5	green	TPS7	Probable alpha,alpha-trehalose-phosphate synthase [UDP-forming] 7;TPS7;ortholog
	Solyc02g072190.2	2.09576	2.43016	4.48603	4.44495	1.83439	1.85416	4.14915	4.03453	2.51982	2.50487	3.68819	3.61552	2.47381	2.79275	3.12508	3.06556	2.47011	2.29333	4.43271	4.31011	2.20134	2.45308	3.96649	3.92189	3.4913	3.42237	3.76336	3.5943	3.38267	3.09421	3.22901	3.18511	ME1	turquoise	WRKY69	Probable WRKY transcription factor 69;WRKY69;ortholog
	Solyc02g072240.2	4.57846	4.59853	0.662133	0.379895	4.52138	4.40018	0.946833	0.789501	7.12642	7.11561	4.69544	4.70857	7.70473	7.64526	5.99771	5.98715	5.19329	5.05152	0.441778	0.966035	5.61775	5.62417	1.15454	1.26416	6.21353	6.22018	4.34679	4.39844	6.66072	6.53953	5.84469	5.71357	ME3	brown	CESA9	Probable cellulose synthase A catalytic subunit 9 [UDP-forming];CESA9;ortholog
	Solyc02g072400.1	0.860873	0.961808	4.67865	4.82326	1.40531	1.64605	5.33164	5.26281	2.63304	2.53544	3.88797	3.94164	3.39232	3.29303	4.50825	4.63852	1.11163	1.03017	5.33279	5.28099	1.34202	1.46113	4.96767	4.90653	2.39205	2.35159	3.60564	3.59134	2.8692	2.78108	3.99705	4.004	ME5	green	WAKL8	Wall-associated receptor kinase-like 8;WAKL8;ortholog
	Solyc02g072490.2	2.57039	2.66493	0.177261	0.138083	1.93655	2.34647	0.141426	0.149435	4.7827	4.6843	2.34665	2.42294	5.05578	5.07099	3.21823	3.29839	3.17401	3.24993	0	0.282213	3.43075	3.54331	0.304717	0.116396	3.61596	3.68959	2.23638	2.18596	4.02048	3.86868	2.97037	2.92866	ME3	brown	FUT	O-fucosyltransferase family protein;At1g29200;ortholog
	Solyc02g072550.1	6.0716	3.38664	0	3.34136	3.01282	3.28876	0	0	3.97147	0	0	0	0	0	0	2.94758	4.94239	4.50933	0	0	2.66441	0	0	0	0	0	0	0	0	2.72619	0	0	ME2	blue	DOGL2	Protein DOG1-like 2;DOGL2;ortholog
	Solyc02g073580.1	3.93482	4.24376	1.82328	2.76238	3.30173	3.73767	2.60811	2.25025	3.29664	3.22813	2.52586	3.12719	1.19106	0.956117	1.39294	2.00179	4.8863	4.67656	2.43263	1.89104	3.18115	3.25206	2.47333	2.47422	2.71129	2.6643	1.81812	1.61365	2.15305	1.32307	1.71656	1.76642	ME9	magenta	DOGL4	Protein DOG1-like 4;DOGL4;ortholog
	Solyc02g076800.1	5.68253	5.82431	7.25458	7.38325	4.80843	5.05702	6.28815	6.02669	6.31194	6.08804	6.80531	6.82138	5.60076	5.2788	5.70011	5.71172	5.48466	5.58867	6.78594	6.78422	4.69732	4.65458	6.51829	6.43601	5.98144	5.6943	6.53899	6.66501	5.56378	5.36689	6.03899	6.00511	ME8	pink	F28N24.12	At1g29190/F28N24_12;F28N24.12;ortholog
	Solyc02g076830.1	0.114712	0.207875	1.10678	1.2837	0.114633	0.225079	2.69536	2.71998	3.91893	3.64194	3.17295	3.38796	4.42404	4.41673	3.26995	3.31501	0.0986325	0	1.9257	1.78555	0	0.0973369	0.847916	1.33039	3.70146	3.74584	3.66507	3.52445	4.09351	4.12582	3.05271	3.14187	ME6	red	At1g78820	D-mannose binding lectin protein with Apple-like carbohydrate-binding domain-containing protein;At1g78820;ortholog
	Solyc02g076890.1	1.65491	0.973178	0	0	0	0	0	1.24625	0.984936	1.56484	0	0	1.68981	1.13273	1.13866	0.664031	2.99748	3.16347	0	0	3.30503	3.39902	0	0	5.34861	5.63273	0.582207	0	4.48507	4.91198	1.07709	0.627039	ME1	turquoise	At1g49470	At1g49470;At1g49470;ortholog
	Solyc02g076910.2	5.75274	5.70563	0	0	3.38291	3.49255	0.231833	0	0.184249	0.188321	0.101746	0	0	0	0	0	5.41616	5.48496	0.105168	0	3.43632	3.29051	0	0.09904	0.479271	0	0	0	0.0931446	0	0	0	ME2	blue	SAG12	Senescence-specific cysteine protease SAG12;SAG12;ortholog
	Solyc02g076980.2	0.584357	1.48149	6.91781	6.95565	0.806165	1.47651	6.13844	6.02722	5.18582	5.25095	6.33067	6.37936	3.50771	3.47842	5.0048	4.97408	0.99729	0.991517	7.32282	7.35917	0.469519	0.576597	6.55938	6.57178	5.47795	5.66663	6.95615	6.95229	4.32328	4.19463	5.55815	5.56591	ME2	blue	XCP2	Cysteine protease XCP2;XCP2;ortholog
	Solyc02g077030.2	4.82566	4.92361	2.45066	2.36214	4.61084	4.55611	2.54977	2.27233	3.70068	3.91165	3.862	4.2078	3.80768	4.01643	4.47505	4.52297	4.13847	4.37351	1.99525	2.25098	4.57304	4.58663	2.12856	1.95561	2.97285	3.00147	3.19896	3.24848	3.31943	3.17687	3.9388	3.88337	ME4	yellow	At1g06250	Phospholipase A1-IIalpha;At1g06250;ortholog
	Solyc02g077040.2	4.12705	4.23583	3.87309	3.90317	5.15269	5.08625	3.77005	3.37639	3.96716	3.90676	3.90472	3.98172	2.27519	2.14079	3.22691	3.04915	3.06605	3.0681	5.40521	5.25019	4.20615	4.12376	4.05749	4.1459	3.46731	3.76064	4.33115	4.34426	4.97517	4.91328	4.13846	4.29394	ME0	grey	T1G12.4	Cysteine protease-like protein;T1G12.4;ortholog
	Solyc02g077080.2	6.4176	6.41485	7.84788	7.91614	5.52868	5.34566	6.28443	6.28627	5.96845	5.93649	7.00955	7.11407	4.87175	5.0091	5.5485	5.45871	6.05212	6.02503	7.55899	7.55981	5.15481	5.07381	6.46975	6.48022	5.79514	5.89252	6.85087	6.79406	4.94783	4.95165	5.9297	5.94265	ME10	purple	TBL37	Protein trichome birefringence-like 37;TBL37;ortholog
	Solyc02g077220.2	4.81503	4.72533	3.45059	3.51331	5.37444	5.27796	4.62395	4.93746	4.91978	4.99797	3.98175	4.08931	5.09938	5.24745	4.6075	4.61775	5.05152	5.00245	3.92239	3.91902	5.77056	5.8147	4.786	4.94353	6.045	5.93834	4.13544	3.89088	5.67785	5.6526	4.65641	4.73213	ME1	turquoise	At5g45920	GDSL esterase/lipase At5g45920;At5g45920;ortholog
	Solyc02g077240.2	5.2602	5.33083	5.58612	5.52588	5.79768	5.68251	5.65724	5.74214	7.31651	7.29932	6.84755	6.90142	7.33862	7.42843	6.75114	6.76891	5.2586	5.1856	5.66841	5.74262	5.61689	5.53309	5.11009	5.25962	7.06121	7.03089	6.6491	6.64276	7.15078	7.21247	6.88459	6.94575	ME6	red	PDC1	Pyruvate decarboxylase 1;PDC1;ortholog
	Solyc02g077370.1	1.07492	1.42187	2.51936	2.85565	1.09742	0.441861	5.43988	5.19087	4.29096	3.99812	4.65202	4.56158	5.65035	5.0541	5.464	5.44127	2.17031	1.65472	3.45372	3.36006	1.01356	0.931996	4.72229	5.15804	4.00199	4.10215	4.81178	4.90696	5.4183	5.51726	5.51239	6.06874	ME9	magenta	ERF095	Ethylene-responsive transcription factor ERF095;ERF095;ortholog
	Solyc02g077400.2	4.74645	4.61865	0.473557	0.546371	4.13991	3.83964	0.951707	1.44509	6.58351	6.48615	3.91533	4.17743	7.02789	7.15624	5.54085	5.40449	4.83554	5.0646	0.853371	1.22669	5.2833	5.38073	1.72253	0.650422	5.56412	5.48358	4.06003	3.98097	5.95928	5.77143	4.91781	4.98544	ME3	brown	ARAC2	Rac-like GTP-binding protein ARAC2;ARAC2;ortholog
	Solyc02g077420.2	7.28861	7.21997	5.17661	5.16121	6.7977	6.74701	3.25538	3.36823	7.52863	7.42645	5.21725	5.54084	6.54578	6.48229	4.80483	4.73156	7.91435	7.84046	4.90988	4.90691	7.48622	7.45709	3.86507	3.88727	7.48004	7.40537	5.96695	5.99552	6.75219	6.69583	4.7464	4.79372	ME5	green	At2g31100	Phospholipase A1-IIbeta;At2g31100;ortholog
	Solyc02g077430.2	5.45265	5.26358	6.6718	6.65158	4.81681	4.70662	5.27524	5.19829	5.43592	5.5075	5.25661	5.47288	5.02241	5.2068	4.93593	4.80467	7.09113	7.00835	6.69788	6.54475	6.7005	6.71433	5.74933	5.82506	5.72028	5.70305	5.82711	5.83437	5.72187	5.79345	5.20906	5.32241	ME0	grey	At2g31100	Phospholipase A1-IIbeta;At2g31100;ortholog
	Solyc02g077480.1	8.76343	8.86184	6.82514	6.87692	9.1366	8.92829	7.80609	7.92192	8.63512	8.62084	7.5977	7.54065	8.68942	8.81591	8.12829	8.06987	8.74331	8.6577	6.94154	7.08765	9.20041	9.08742	7.6703	7.95589	8.80111	8.77657	7.82781	7.74417	8.71375	8.70007	7.94404	7.98949	ME1	turquoise		#N/A
	Solyc02g077590.1	6.54923	6.5233	6.78395	6.87643	6.05564	6.102	5.9915	5.98465	6.59203	6.41429	7.73115	7.87684	6.52812	6.5544	6.94756	6.67923	6.53438	6.22741	6.35669	6.43099	5.38378	5.37471	5.67777	6.05473	6.05801	6.07013	7.19281	7.17525	6.11536	6.18174	6.75359	6.98047	ME8	pink	ATHB-52	Homeobox-leucine zipper protein ATHB-52;ATHB-52;ortholog
	Solyc02g077640.1	4.09627	3.88756	2.88465	2.62461	3.79092	4.12701	3.88371	4.10616	5.06864	5.19497	2.76292	3.03752	5.4356	5.39489	4.21422	3.48832	3.98396	4.3855	2.79369	3.25242	4.9993	4.95558	3.99678	3.84952	4.50383	4.49791	3.13095	3.21362	5.13157	5.09944	4.00105	4.04738	ME10	purple	MCL19.14	Putative uncharacterized protein;MCL19.14;ortholog
	Solyc02g077700.1	3.45692	3.43312	4.85169	5.1254	3.70621	3.17284	4.89717	5.09905	3.63325	3.5958	4.49523	4.03075	4.20578	4.20897	4.66751	4.07139	3.41987	2.9174	4.72931	4.71354	3.59658	3.19421	5.32616	5.10917	3.78976	3.84816	4.43696	4.53161	4.01512	4.06041	4.61519	4.16332	ME5	green	At5g41490	F-box protein At5g41490;At5g41490;ortholog
	Solyc02g077720.2	1.82058	2.01118	1.81077	2.61049	2.28223	1.91039	1.64367	1.54355	4.16811	3.92119	2.36495	2.4488	4.67077	4.66069	2.70786	2.43088	2.5867	2.26966	2.13747	1.68706	2.77356	2.5949	2.4816	1.57122	3.01027	3.72532	2.65892	2.8063	3.04649	3.26851	2.33685	2.36231	ME3	brown	At3g29375	XH domain-containing protein;At3g29375;ortholog
	Solyc02g077760.1	6.70408	6.30361	7.04518	7.02656	6.21072	7.23303	6.58699	6.58406	5.95519	6.07303	6.13444	6.55171	6.13697	6.60867	6.72111	5.55468	5.99424	5.40844	7.14404	7.08012	6.76312	6.44524	7.12159	7.48862	7.02449	6.30445	7.21052	7.14825	4.17667	5.32258	6.17514	4.31113	ME0	grey	PERK14	Proline-rich receptor-like protein kinase PERK14;PERK14;ortholog
	Solyc02g078040.2	10.0776	10.1114	3.8871	4.0031	9.57942	9.56833	5.41398	5.25006	9.29677	9.24365	7.84638	7.76167	9.00335	8.95756	8.29774	8.26996	10.0641	10.0287	4.29466	4.16486	9.61299	9.55935	6.04299	6.00814	8.84818	8.81165	8.03627	7.9936	8.65847	8.56625	8.08589	8.1214	ME4	yellow	At2g34700	Pollen Ole e 1 allergen and extensin family protein;At2g34700;ortholog
	Solyc02g078100.2	5.76982	5.93832	0.418486	0.607529	6.05659	5.96983	0	0.509571	6.8289	6.84204	0.414665	0.637184	6.71194	6.53456	0.314419	0.792557	5.95622	5.90431	0.548857	0.82902	6.29105	6.2226	0.164687	0	7.80826	7.69255	0.26834	0	7.14011	7.07977	0.166479	0	ME1	turquoise	At2g34700	Pollen Ole e 1 allergen and extensin family protein;At2g34700;ortholog
	Solyc02g078110.1	3.14505	4.66652	0	0	0	2.71648	3.6358	3.63877	7.35297	7.08603	4.86915	5.04972	6.17586	6.37477	5.32556	4.76888	3.77675	4.54264	0	2.93338	0	2.71423	0	0	7.82191	7.20231	5.80893	5.76898	6.80523	6.47436	4.83804	4.54273	ME3	brown	F28D10_30	Proteinkinase AtPP-like protein;F28D10_30;ortholog
	Solyc02g078150.2	6.15223	6.2297	7.18532	7.19445	5.5257	5.64217	5.56247	5.69942	6.17662	6.06935	7.26531	7.24012	5.07284	4.99941	6.05673	6.04945	5.34408	5.28451	5.55806	5.66982	5.01443	5.02341	5.9667	5.95972	5.2783	5.32329	6.87093	6.9354	5.42056	5.35557	6.30263	6.31042	ME8	pink	At2g20670	Expressed protein;At2g20670;ortholog
	Solyc02g078380.2	6.40585	6.53096	9.24001	9.30541	6.76061	6.83145	9.70434	9.71842	7.99368	7.96742	9.10962	9.15643	8.63835	8.70349	9.10713	9.09458	5.96645	6.03466	8.89016	8.88626	6.87518	6.8717	9.49036	9.54077	7.87462	7.89118	8.69356	8.70819	8.60926	8.64637	9.36157	9.41761	ME2	blue	PMEI7	Pectinesterase inhibitor 7;PMEI7;ortholog
	Solyc02g078450.2	3.63342	3.77852	6.27785	6.36652	3.47286	3.11212	6.6543	6.53644	5.29262	5.04569	6.00099	6.02344	5.31044	5.37636	6.24988	6.25548	2.95059	2.93705	6.21798	6.17764	2.58864	2.47647	6.4954	6.54626	4.3616	4.69672	5.27614	5.41831	4.39131	4.44322	5.77095	5.87761	ME2	blue	AMC7	Metacaspase-7;AMC7;ortholog
	Solyc02g078650.2	2.80921	3.12829	5.00584	5.17401	2.61365	3.05977	6.8371	6.85119	6.29895	6.16438	6.31579	6.35287	7.29946	7.31819	7.40041	7.33938	3.84528	3.76345	5.4865	5.35912	3.89246	3.78989	6.34645	6.3223	7.02735	7.03484	6.73239	6.71422	7.25842	7.2641	7.22349	7.29521	ME6	red	At2g13640	Putative uncharacterized protein At2g13640;At2g13640;ortholog
	Solyc02g078850.1	0	0.87436	2.06359	2.60657	3.19531	2.55052	4.62292	3.9163	2.49487	1.98582	3.13409	3.1048	3.3245	4.38872	4.49519	4.29	1.13622	2.01936	3.03859	3.30229	2.39076	2.55597	4.6907	4.42418	2.124	3.0047	3.59272	2.8137	3.73265	3.13174	4.03403	4.26912	ME9	magenta	At4g21620	AT4g21620/F17L22_80;At4g21620;ortholog
	Solyc02g078860.2	6.72693	6.83131	8.42379	8.44913	5.56632	5.58226	7.2501	7.25947	6.66307	6.53696	8.12362	8.11853	5.33486	5.40926	6.76065	6.66302	5.65641	5.53861	8.09571	8.09383	4.98562	5.14402	6.87485	6.93467	6.13709	6.03723	7.40416	7.40636	5.5579	5.52744	6.6937	6.72837	ME1	turquoise	AHL	PAP-specific phosphatase HAL2-like;AHL;ortholog
	Solyc02g078890.1	4.43648	5.57877	0	0	0	5.38392	0	0	4.97826	4.13593	3.8924	4.99718	5.56222	6.92764	4.76157	6.85808	5.99424	5.81496	0	0	6.18478	5.4617	0	0	4.28214	5.89548	0	4.21774	6.91398	5.32258	6.17514	5.27432	ME3	brown	GAI	DELLA protein GAI;GAI;ortholog
	Solyc02g078910.2	3.78897	3.87586	1.80948	1.85817	3.47711	3.4402	1.95494	1.82254	5.60136	5.50092	3.06763	3.25781	5.63585	5.67236	4.01856	3.88582	4.60777	4.42267	1.77066	1.98567	4.88296	4.68824	1.85396	1.98932	4.93978	4.97442	3.41891	3.28243	5.34814	5.17322	3.77873	3.94798	ME3	brown	ENDO1	Endonuclease 1;ENDO1;ortholog
	Solyc02g079200.1	2.59529	2.60106	5.02542	4.91196	2.83813	3.08318	4.43598	4.37256	3.74189	3.5013	4.30154	4.27322	3.43005	3.46316	3.49417	3.58151	2.75013	2.58253	4.38718	4.35815	2.93317	3.00385	4.29941	4.2244	3.69166	3.55499	4.00652	3.96882	3.09833	2.88579	3.30361	3.41192	ME1	turquoise	At1g61350	ARM repeat superfamily protein;At1g61350;ortholog
	Solyc02g079220.2	4.36622	4.47504	6.53807	6.5723	4.85613	4.75719	6.87316	6.82741	6.466	6.41533	6.99407	7.01476	7.03893	7.00089	7.15126	7.17759	4.31562	4.23557	6.71981	6.67278	4.81612	4.72902	6.95641	6.95188	6.78652	6.81724	7.06624	7.04541	6.77027	6.67068	6.96251	6.92614	ME9	magenta	STP1	Sugar transport protein 1;STP1;ortholog
	Solyc02g079290.2	6.36432	6.49846	1.02499	1.25671	5.26406	5.3491	1.64227	1.5192	3.13926	2.77984	0.906189	1.30035	2.14013	2.34807	0.975874	0.85232	6.52592	6.38447	1.05008	1.53501	4.99619	5.25376	1.28302	0.781963	2.35662	2.46455	1.53177	1.28682	2.54184	2.68046	1.08739	1.33696	ME2	blue	MFT	Protein MOTHER of FT and TFL1;MFT;ortholog
	Solyc02g079360.1	3.62172	4.02464	3.46017	3.45462	3.52908	3.55113	3.85755	3.89825	4.79417	4.87058	4.36791	4.29121	5.47178	5.53431	4.80716	4.79017	3.72653	3.70499	3.53702	3.57866	3.74601	3.7847	4.43592	4.53482	4.59498	4.75408	4.74563	4.59011	5.20063	5.21175	4.90162	4.91175	ME6	red	At4g05150	AT4g05150/C17L7_70;At4g05150;ortholog
	Solyc02g079430.2	6.33709	6.48042	4.77909	4.96418	6.38996	6.40244	4.36062	4.13024	4.60027	4.43498	5.05134	5.19496	4.34896	4.46731	4.95346	4.68932	6.4373	6.48318	4.95531	4.68871	6.13051	6.14691	4.73961	4.58121	4.48801	4.52735	5.0977	5.12136	4.57695	4.50053	4.98708	4.84465	ME2	blue	BBX29	At5g54470;BBX29;ortholog
	Solyc02g079440.1	4.44778	4.2035	6.32098	6.47556	3.71312	3.46768	5.96767	5.93797	5.32108	5.27533	6.12812	6.1467	5.23323	5.29675	5.18258	5.08513	4.15416	4.28155	5.98482	6.0013	4.36518	4.23764	5.66896	5.59975	5.15988	5.23746	5.53211	5.46239	4.76876	4.81895	4.59756	4.74314	ME8	pink	At5g44360	Berberine bridge enzyme-like 23;At5g44360;ortholog
	Solyc02g079460.1	0.541885	1.0701	6.75124	6.80466	0.777827	0.900176	6.04817	6.12772	3.35013	3.18996	5.70048	5.70872	2.05349	2.61994	4.58333	4.6078	0.918681	1.28564	6.42581	6.38319	1.32497	1.03236	6.11373	6.13697	2.95912	3.07774	5.08414	5.13211	2.33973	2.36956	3.61185	3.90685	ME1	turquoise	FAD-OXR	Berberine bridge enzyme-like 22;FAD-OXR;ortholog
	Solyc02g079500.2	7.73599	7.94869	9.10316	9.05518	7.38458	7.45145	9.54376	9.58145	8.94415	9.01528	9.39276	9.33791	8.95348	8.9691	9.16449	9.21535	8.3325	8.3627	9.07178	9.06513	7.68198	7.71168	9.41511	9.41956	9.4448	9.45213	9.95067	9.92288	9.67309	9.79337	9.96412	10.0609	ME9	magenta	PER4	Peroxidase 4;PER4;ortholog
	Solyc02g079510.2	4.45127	4.61837	5.60917	5.56642	3.66438	3.70036	5.74158	5.70446	5.98941	5.87386	6.29488	6.24101	5.996	5.95746	5.93886	5.83387	5.79649	5.72438	6.60632	6.69633	4.37655	4.35132	6.12548	6.34351	6.80529	6.7613	7.33829	7.37659	7.05749	6.99083	7.05535	7.12368	ME2	blue	PER59	Peroxidase 59;PER59;ortholog
	Solyc02g079700.1	2.03844	3.09565	4.7772	3.33104	2.19726	0	4.47782	4.95763	3.16	3.51988	2.55328	2.70277	0	0	3.09309	3.88636	1.8668	3.00517	4.17591	4.52143	1.92161	1.71337	4.68504	3.44259	4.42719	4.17612	3.71995	3.83423	3.14817	2.76888	2.74307	4.66048	ME1	turquoise	SD18	Receptor-like serine/threonine-protein kinase SD1-8;SD18;ortholog
	Solyc02g079870.2	3.01982	3.16186	6.62352	6.89625	3.04172	3.25575	7.28487	7.38491	4.48913	4.55253	5.38022	5.24872	4.88917	4.80139	6.10822	5.95696	3.37692	3.28253	6.53202	6.45656	2.87245	2.43928	6.87749	6.9262	4.47466	4.26041	5.00268	4.88272	3.85075	3.88321	5.39831	5.40185	ME5	green	MAPKKK21	Mitogen-activated protein kinase kinase kinase 21;MAPKKK21;ortholog
	Solyc02g079930.2	4.98082	4.96523	1.18881	1.04449	4.96001	4.9681	2.60981	2.32789	3.85469	3.92642	2.42007	2.36854	3.95856	4.00258	3.32288	3.28419	5.72116	5.64267	1.09075	0.996442	5.24797	5.43449	1.98444	2.21057	2.67763	2.60506	2.27045	1.87611	3.71192	3.79173	2.94303	2.92703	ME8	pink	HSA32	Protein HEAT-STRESS-ASSOCIATED 32;HSA32;ortholog
	Solyc02g079950.2	6.70457	6.95574	8.49362	8.49552	7.16005	7.17882	8.98228	8.99509	8.0014	8.00026	8.41003	8.42522	7.81747	7.82999	8.6676	8.60166	6.06358	6.13874	8.03805	8.09035	6.67849	6.6635	8.9259	8.97557	7.55768	7.53902	8.24702	8.23566	7.71951	7.72723	8.69927	8.69266	ME5	green	PSBQ1	Oxygen-evolving enhancer protein 3-1, chloroplastic;PSBQ1;ortholog
	Solyc02g079960.2	7.31918	7.28729	8.60052	8.76133	6.40424	6.39909	8.62483	8.6398	6.84415	6.74957	8.20415	8.2812	7.03261	7.10372	7.76523	7.66664	7.01681	7.081	8.29924	8.23762	6.01039	6.01953	8.50789	8.54596	6.69986	6.68958	7.89743	7.82607	6.97091	6.92113	7.93195	7.91659	ME1	turquoise	CXXS1	Thioredoxin-like protein CXXS1;CXXS1;ortholog
	Solyc02g080050.1	0.495764	1.08116	2.82046	2.16666	2.70358	1.75452	4.60903	4.48199	1.85807	1.70646	2.28307	2.88215	3.16518	3.57205	3.91394	3.97261	1.93893	2.34587	2.61303	3.0202	2.81507	2.7436	4.68426	4.45614	2.23871	1.83568	3.32935	3.36484	3.89395	3.63224	4.1146	4.47723	ME9	magenta	CRK8	Cysteine-rich receptor-like protein kinase 8;CRK8;ortholog
	Solyc02g080080.2	1.14396	1.00417	2.75526	2.76047	1.25687	1.4179	3.92091	3.91809	3.0086	2.93579	3.51195	3.45027	3.51814	3.53856	4.10346	4.15009	1.25754	1.22974	3.74208	3.41384	1.78781	1.76658	4.29079	4.24648	2.86469	2.79506	3.43244	3.45698	3.9565	4.04236	4.46697	4.57844	ME9	magenta	CRK15	Cysteine-rich receptor-like protein kinase 15;CRK15;ortholog
	Solyc02g080110.2	5.53706	5.57692	3.78086	4.07027	4.40985	4.40385	2.46356	2.52876	4.75288	4.91866	4.0731	4.22778	3.6982	3.74598	2.69768	2.72934	5.25814	5.32426	4.0678	3.93943	4.16981	4.42367	2.88594	3.0412	4.10406	4.24979	3.74759	4.076	3.66313	3.74986	3.25102	2.75098	ME9	magenta	At4g21215	AT4G21215 protein;At4g21215;ortholog
	Solyc02g080160.2	4.4391	4.58884	0.956393	0.98877	4.62254	4.4824	2.45178	2.25794	3.70334	3.64321	1.92513	1.6939	3.23604	3.32625	2.22254	2.45884	4.36156	4.13554	0.904616	0.949091	4.08574	4.15981	1.82184	2.06621	3.53675	3.67004	1.93498	1.69972	3.13125	3.25179	2.20008	2.10469	ME1	turquoise	XTH8	Probable xyloglucan endotransglucosylase/hydrolase protein 8;XTH8;ortholog
	Solyc02g080190.2	5.45676	5.46793	2.24385	2.25049	4.68513	5.09522	0.742636	2.02689	4.63805	4.52517	4.09812	4.12447	4.55993	4.68162	4.21654	3.91351	5.22251	5.27543	1.73387	1.91187	5.58229	5.51181	1.38351	1.49817	4.33772	4.45023	4.13848	4.11891	4.52334	4.20537	3.57621	3.58401	ME4	yellow	NTL	NTF2-like protein;NTL;ortholog
	Solyc02g080200.2	1.39532	1.24635	0.0786464	0.175592	1.51042	1.21739	0	0.275802	3.554	3.1491	0.416678	0.473683	4.01776	4.18221	0.884317	1.10778	2.50049	2.44438	0.229803	0	2.65597	2.43863	0.0846869	0.0759759	4.83224	4.77628	2.60459	1.47823	4.53091	4.10204	1.50695	1.82585	ME3	brown	PME18	Pectinesterase/pectinesterase inhibitor 18;PME18;ortholog
	Solyc02g080210.2	1.45446	2.01956	0.23581	0.253659	1.51961	1.34672	0.42067	0.448748	3.83285	3.62362	1.44353	1.40112	4.14305	4.26008	1.60808	1.84338	2.4736	2.18186	0.325355	0.234671	2.91923	2.55515	0.360144	0.483271	5.05365	5.19886	2.55134	2.45382	4.57811	4.6016	2.28103	2.35131	ME3	brown	PME18	Pectinesterase/pectinesterase inhibitor 18;PME18;ortholog
	Solyc02g080220.2	1.07478	1.01769	1.37933	1.13602	2.21272	2.35341	2.0054	1.98772	4.04112	4.1606	3.63905	3.53338	5.49594	5.62785	4.46896	4.49757	1.20449	1.16976	1.62302	1.76186	3.36402	3.34239	2.20149	2.02423	5.4221	5.38805	4.67427	4.64559	5.81915	5.68898	4.91826	4.95072	ME6	red	PME18	Pectinesterase/pectinesterase inhibitor 18;PME18;ortholog
	Solyc02g080290.2	3.08352	3.11012	4.19718	4.21991	3.16836	2.90568	5.2361	5.18656	3.95118	3.80251	4.53196	4.59399	4.43311	4.30571	4.99966	4.85192	3.27611	3.32835	4.24372	4.21722	3.32405	3.42053	5.27608	5.25004	4.59612	4.52037	4.97479	5.08457	4.70867	4.53138	5.05557	5.34872	ME9	magenta	BGLU47	Beta-glucosidase 47;BGLU47;ortholog
	Solyc02g080370.2	7.30383	7.26105	8.30233	8.39919	7.0526	7.10041	8.36223	8.42101	6.66326	6.57859	7.47931	7.50904	6.85436	7.02384	7.35694	7.24453	7.38489	7.34265	7.90327	7.86249	7.10663	7.12174	8.03657	8.05959	6.58322	6.57481	7.27749	7.28539	6.90937	6.97675	7.35079	7.48908	ME3	brown	TOM1	Tobamovirus multiplication protein 1;TOM1;ortholog
	Solyc02g080410.2	4.04843	4.18233	6.2081	6.34286	3.11509	3.68595	6.02165	6.23676	4.79364	4.64884	5.75473	5.73161	5.34306	5.42534	5.79926	5.66432	3.6901	3.4565	6.21288	6.15913	3.53498	3.36071	5.97508	6.00319	5.16203	5.00423	5.85135	5.8274	5.11999	4.92916	5.63698	5.7059	ME2	blue	HSP17.6B	17.6 kDa class I heat shock protein 2;HSP17.6B;ortholog
	Solyc02g080450.1	3.26502	3.21347	0.878598	2.11837	2.90598	3.25744	2.08639	1.08116	4.93268	4.33765	4.22178	4.18702	4.83192	5.03383	3.67959	3.91747	3.20985	3.42497	2.69372	1.38712	2.05357	2.52322	2.19305	1.84859	4.54425	4.50239	4.87183	4.97571	3.7056	4.27467	3.7086	3.50929	ME3	brown	At1g11655	At1g11655;At1g11655;ortholog
	Solyc02g080510.1	8.59587	8.86635	9.02837	9.04012	8.19416	8.12936	7.40858	7.45757	7.01542	7.0724	8.37787	8.36726	6.30601	6.11477	6.97342	7.13625	8.21317	8.18373	8.98645	9.01619	7.87817	7.9648	7.63417	7.7072	6.99711	7.01425	8.01576	7.92384	6.64844	6.6253	7.26799	7.26708	ME6	red	At1g11700	At1g11700;At1g11700;ortholog
	Solyc02g080540.1	4.47547	4.86862	6.51733	6.5448	4.91734	4.96785	6.48902	6.51496	5.76981	5.8764	6.28477	6.25249	5.31325	5.32759	6.38284	6.53836	3.94841	3.95902	5.93987	5.94048	4.57005	4.63371	6.45308	6.38406	5.08364	4.88512	6.05268	6.1707	5.23452	5.17057	6.53765	6.48442	ME5	green	ATPC1	ATP synthase gamma chain 1, chloroplastic;ATPC1;ortholog
	Solyc02g080600.1	5.80149	7.25878	8.14505	8.53967	6.03624	6.203	7.13299	5.82408	7.77388	7.79009	8.15398	7.49758	6.95389	0	7.12292	7.1641	7.13739	7.21635	8.54357	8.54607	6.58974	6.49204	6.94748	5.33937	8.28777	7.28561	7.03185	7.87342	7.24842	6.1264	7.15945	6.66494	ME0	grey	TIFY11A	Protein TIFY 11A;TIFY11A;ortholog
	Solyc02g080880.2	6.90456	6.90645	2.92042	2.97259	6.43917	6.4419	3.41526	3.35998	6.45475	6.43545	4.54657	4.71837	6.67373	6.77484	5.30931	5.07392	6.90216	6.85165	3.06973	3.04227	6.62394	6.57303	3.72098	3.63312	5.86472	5.8596	4.57095	4.61917	6.11098	5.91034	4.9341	4.93537	ME4	yellow	APA1	Aspartic proteinase A1;APA1;ortholog
	Solyc02g080900.2	3.83627	3.95327	1.85891	1.60164	4.70901	4.42231	2.30811	1.62792	3.8551	3.69514	3.36449	3.47882	4.34547	4.47615	4.03173	4.09447	3.87687	3.92332	1.70251	1.6632	4.62412	4.77212	1.82788	1.92499	3.8554	3.70259	3.60286	3.66785	4.16352	4.36664	3.77917	3.84611	ME4	yellow	F12F1.23	F12F1.23 protein;F12F1.23;ortholog
	Solyc02g081120.2	3.23938	3.48783	6.61137	6.69159	3.08022	3.03385	6.38943	6.31039	4.76444	4.77843	6.76305	6.78546	3.86986	3.8594	6.24004	6.2037	3.2701	3.14204	6.40772	6.363	2.58639	3.00454	6.30151	6.35978	4.78348	4.73079	6.426	6.38876	3.99248	4.02299	6.0176	6.01302	ME8	pink	STM	Homeobox protein SHOOT MERISTEMLESS;STM;ortholog
	Solyc02g081180.1	1.55156	1.47529	6.02483	5.93834	0.795686	0.969715	4.78634	4.59182	2.89375	3.50484	5.5812	5.51309	2.60814	2.31965	4.04852	3.96845	1.29415	1.27393	5.98983	6.1762	0.531398	0.486448	4.54744	4.64086	2.6335	2.77136	4.92067	4.72308	1.84707	1.29524	3.9488	4.0705	ME8	pink	RING/U-boxP	Putative uncharacterized protein;At4g03965;ortholog
	Solyc02g081210.2	5.02436	5.25821	3.03951	2.77608	5.45086	5.29559	3.69636	3.55574	4.83524	4.70903	4.1022	3.88832	5.07877	5.05466	4.82515	4.57901	5.0358	4.8671	3.20373	3.02676	5.42957	5.28466	3.81175	3.91241	4.81297	4.8094	4.27226	4.00187	4.73312	4.75101	4.32218	4.33964	ME1	turquoise	EXPA13	Expansin-A13;EXPA13;ortholog
	Solyc02g081560.1	0	0	3.97908	4.71747	0	0	0	0	0	0	0	4.69024	0	4.31733	4.42308	0	0	0	0	0	0	0	4.04938	4.21213	0	0	0	0	4.79876	0	0	3.99449	ME0	grey	At5g10695	Methionyl-tRNA synthetase;At5g10695;ortholog
	Solyc02g081600.2	3.84743	3.94466	4.80811	4.91061	3.71084	3.73694	3.89661	3.74734	4.91922	4.76427	4.98831	5.03872	3.70683	3.75788	3.89454	3.83535	3.69717	3.34479	5.54294	5.45691	3.57802	3.60249	3.78709	3.97613	4.94024	4.9658	5.40807	5.41775	4.13294	4.15626	4.17154	4.16709	ME8	pink	ZIP5	Zinc transporter 5;ZIP5;ortholog
	Solyc02g081730.2	4.59107	4.61195	3.69815	3.90492	5.5989	5.51516	3.89074	3.94066	5.25195	5.27546	4.03891	4.07277	5.14688	5.26498	4.14762	4.032	5.00293	4.88939	3.79834	4.03749	5.82918	5.86399	3.83218	3.86844	5.40391	5.3865	4.17812	4.09321	5.25534	5.27989	3.99343	4.07243	ME1	turquoise	3BETAHSD/D1	3beta-hydroxysteroid-dehydrogenase/decarboxylase isoform 1;3BETAHSD/D1;ortholog
	Solyc02g081850.2	2.89185	3.29219	6.34173	6.28076	3.12934	3.28413	5.90775	5.965	4.04718	4.1453	4.87452	4.90555	3.80072	3.79712	4.13546	4.23113	3.1893	3.10116	5.54973	5.49775	3.35936	3.36159	5.78995	5.80254	3.8896	3.90052	4.61932	4.687	4.08455	4.17741	4.72442	4.58025	ME4	yellow	CAT5	Cationic amino acid transporter 5;CAT5;ortholog
	Solyc02g081970.2	3.69885	3.88021	3.38245	3.20346	3.37424	3.35358	3.35641	3.38018	5.8818	5.91713	4.06471	4.24478	6.31836	6.2357	4.74816	4.53278	4.15559	4.14097	4.28919	4.33122	4.55408	4.53459	3.58179	3.58691	5.05523	4.98637	4.32317	4.27448	5.55169	5.38054	4.88304	4.87756	ME3	brown	VSR6	Vacuolar-sorting receptor 6;VSR6;ortholog
	Solyc02g082060.1	6.31321	6.46505	6.91991	6.96345	5.60005	5.83767	6.07482	6.04744	5.42044	5.61767	6.21836	6.51886	5.50923	5.39398	5.73516	5.96901	5.76694	5.76099	7.07576	6.97711	5.15269	4.99964	6.02775	6.17145	5.18718	5.36033	6.22874	6.15551	5.40729	5.56717	5.97933	5.8596	ME10	purple	At4g25660	At4g25660;At4g25660;ortholog
	Solyc02g082120.2	3.53723	3.18983	6.75063	6.80696	4.00142	3.83784	5.55351	5.58723	2.86876	2.88748	5.47726	5.48043	3.18981	3.29783	4.66222	4.6248	3.41111	3.36052	5.57975	5.63173	2.93593	2.52134	5.21663	5.23281	3.13864	3.02356	4.81371	4.61209	3.00026	2.95482	3.60657	3.62678	ME4	yellow	At5g44680	DNA glycosylase superfamily protein;At5g44680;ortholog
	Solyc02g082260.2	6.05557	5.88224	3.44211	3.4066	7.67929	7.57071	4.1193	4.17201	6.15254	6.23817	4.19929	4.12737	6.84683	6.85483	5.07005	5.18367	6.60762	6.54448	3.64151	3.45412	8.07727	8.07227	4.03852	3.96241	6.85092	6.82746	4.77571	4.75405	6.74975	6.82228	4.91468	4.96581	ME1	turquoise	HMG1	3-hydroxy-3-methylglutaryl-coenzyme A reductase 1;HMG1;ortholog
	Solyc02g082420.2	5.70916	5.97042	3.61664	3.37802	5.83517	5.92839	3.6601	3.56758	6.52163	6.44047	5.35456	5.52219	5.86964	5.78763	5.18783	5.00643	5.50511	5.38839	3.91814	3.81477	6.02152	6.00349	3.09749	3.32708	6.4493	6.32143	5.67475	5.55175	5.53748	5.70086	4.92844	5.05662	ME4	yellow	ATL8	RING-H2 finger protein ATL8;ATL8;ortholog
	Solyc02g082530.1	3.07306	6.18474	5.15592	0.452602	5.75944	3.54197	5.81336	3.98085	0.000543173	4.36192	5.24039	4.10399	4.4864	5.63847	3.66671	4.68763	4.03661	5.15515	4.07364	5.56343	5.17779	5.64649	5.56633	4.2395	2.35215	4.80371	4.32356	4.80383	5.08437	4.51721	5.35875	4.76771	ME0	grey	At1g20760	Calcium-binding EF hand family protein;At1g20760;ortholog
	Solyc02g082690.2	4.44151	4.05069	2.04989	1.93518	4.24663	4.15007	1.88987	1.60847	3.32296	3.30433	2.26134	2.11454	2.72305	2.80864	1.71799	1.777	4.45544	4.5152	1.7328	2.14223	4.30332	4.32313	1.78548	1.72837	2.99533	3.07559	2.15717	2.24018	2.95778	3.02979	1.89951	1.9755	ME2	blue	DAW1	Transducin/WD40 repeat-like superfamily protein;DAW1;ortholog
	Solyc02g082740.1	3.88625	4.41799	6.31624	6.46183	3.12345	3.21365	5.10524	5.20192	6.86292	6.60799	6.57196	6.64539	5.09837	5.12918	5.40639	4.9766	4.25839	3.79768	6.92064	6.95528	3.28144	3.31549	5.208	5.66608	6.84056	6.88264	7.16224	7.14691	6.46188	6.09691	5.98106	6.11894	ME2	blue	PEX2	Pollen-specific leucine-rich repeat extensin-like protein 2;PEX2;ortholog
	Solyc02g082850.2	6.1401	6.13256	7.06568	7.13415	7.01188	6.99333	7.45686	7.47054	5.0494	5.07588	6.40125	6.51341	6.65622	6.61365	6.57915	6.68838	5.426	5.36772	7.02352	7.04857	6.69024	6.76392	7.30494	7.37767	5.46972	5.4571	6.47814	6.40042	6.60134	6.55757	6.84253	6.83066	ME4	yellow	SAT4	Serine acetyltransferase 4;SAT4;ortholog
	Solyc02g082900.2	5.45869	5.51537	7.7992	7.92482	4.71971	4.73935	7.15722	7.17296	4.79802	4.91577	6.68723	6.74837	4.47841	4.50689	5.48409	5.51034	5.46203	5.41655	7.54353	7.49333	4.59561	4.72861	7.13603	7.20227	5.15222	5.2243	6.62177	6.61005	4.99297	5.14507	6.00361	6.13381	ME1	turquoise	SSL7	Protein STRICTOSIDINE SYNTHASE-LIKE 7;SSL7;ortholog
	Solyc02g082920.2	7.21428	7.23997	8.41535	8.38441	5.41049	5.42369	7.81445	7.79717	7.94141	7.98046	8.27438	8.26378	7.06237	7.0525	7.75898	7.84897	7.24087	7.3658	8.9404	8.92361	5.26854	5.21607	8.11265	8.23142	7.43308	7.46863	8.56099	8.54956	8.74999	8.69936	8.81107	8.84895	ME2	blue	CHI-B	Basic endochitinase B;CHI-B;ortholog
	Solyc02g082930.2	5.5245	5.60727	4.64892	4.33326	4.74136	4.69635	4.14366	4.24648	4.89229	4.82651	3.95913	3.91465	3.92031	3.74313	2.93869	3.19666	5.96489	5.94337	5.19866	5.12426	5.20885	5.01245	4.51571	4.85639	4.86771	4.79326	4.68431	4.75808	5.02415	4.97886	4.17918	4.43702	ME2	blue	CHI-B	Basic endochitinase B;CHI-B;ortholog
	Solyc02g082960.2	1.087	1.03449	1.31657	0.904435	4.28963	4.16599	5.97222	5.8139	4.82198	4.75972	2.8354	3.37092	5.03985	5.00784	4.77241	4.6477	1.12202	0.883833	1.2697	1.78898	5.60473	5.51738	6.81586	7.05643	5.94072	5.83336	4.18761	4.10172	6.34512	6.1932	6.15435	6.29621	ME7	black	CHI-B	Basic endochitinase B;CHI-B;ortholog
	Solyc02g083130.2	6.29586	6.41156	3.17236	3.16578	5.92158	5.82168	3.33732	3.62819	5.19632	5.32009	4.17614	4.11745	4.88989	4.94154	3.87214	4.05478	6.13696	6.21528	3.16373	3.0742	5.77919	5.76533	3.54821	3.68422	4.87555	4.86562	4.27523	4.19933	4.79451	4.68922	4.05384	4.06471	ME5	green	At4g35730	Regulator of Vps4 activity in the MVB pathway protein;At4g35730;ortholog
	Solyc02g083280.2	7.08494	7.1959	7.81547	7.89073	5.94902	5.8723	7.20484	7.20953	6.08947	6.08523	6.79906	6.85395	5.67978	5.70565	5.53753	5.5038	6.84074	6.70361	7.17983	7.21712	5.64676	5.6801	7.34872	7.26483	5.6222	5.57162	6.3629	6.51772	5.70842	5.61879	6.10066	6.27787	ME10	purple	STR15	Rhodanese-like domain-containing protein 15, chloroplastic;STR15;ortholog
	Solyc02g083360.1	5.53174	4.85479	5.20772	5.31695	5.0432	4.59428	6.72499	6.60007	4.91604	5.12076	4.83506	5.20581	5.30234	5.55425	6.07908	5.65285	5.73988	5.45548	5.06152	5.08647	5.21321	4.65151	5.74967	6.25111	5.43226	5.43805	5.05931	5.03684	5.45114	5.37264	5.40911	5.58605	ME0	grey	At2g17705	Methionine-S-oxide reductase;At2g17705;ortholog
	Solyc02g083400.2	4.372	4.41085	6.03016	6.09167	3.89113	3.80691	5.99799	5.93937	4.63302	4.55083	5.18175	5.13358	4.7526	4.77114	5.09489	4.90858	4.50006	4.34494	6.09862	6.09051	3.73816	3.85635	5.78056	5.87244	4.53226	4.6476	5.03505	5.15854	4.39133	4.44265	5.31811	5.19221	ME1	turquoise	NIP1	NEP1-interacting protein 1;NIP1;ortholog
	Solyc02g083480.2	3.27158	3.40301	0.454837	0.517006	4.02429	3.89127	1.34566	1.33	6.55832	6.45373	4.52124	4.67249	6.88685	6.76656	6.44951	6.29728	3.91568	3.85716	0.562932	0.242929	4.84306	4.92276	2.65436	2.25353	5.73216	5.77791	4.97022	4.90503	5.65336	5.36481	6.07674	5.97914	ME3	brown	PER64	Peroxidase 64;PER64;ortholog
	Solyc02g083490.2	7.36489	7.47587	2.80948	2.81194	7.77087	7.74917	4.94201	5.06624	7.70217	7.6899	6.92852	6.84956	7.90027	7.92189	7.45545	7.45742	7.21372	7.17137	3.30976	3.51473	8.03647	7.98658	5.53477	5.53888	7.41742	7.3474	6.86323	6.82302	7.54891	7.60171	7.3353	7.28851	ME4	yellow	PER64	Peroxidase 64;PER64;ortholog
	Solyc02g083540.2	5.22244	5.1207	4.21493	4.26404	5.29206	5.35951	4.29767	4.28497	5.88073	5.8874	4.6038	4.72584	5.7113	5.63195	4.60209	4.71221	5.40029	5.38146	3.93236	3.7929	5.69625	5.71558	3.99437	4.24679	5.85387	5.81075	4.8026	4.86681	5.48861	5.3728	4.59605	4.65865	ME4	yellow	MCA1	Protein MID1-COMPLEMENTING ACTIVITY 1;MCA1;ortholog
	Solyc02g083550.1	2.36796	1.90829	3.36937	3.40774	3.87311	4.0369	4.37193	4.77527	0	0.43184	1.05329	1.506	0.470746	0.504355	2.11849	3.13848	2.19927	2.05193	2.86546	2.52362	3.17179	3.84165	4.42162	4.36911	0	0.420738	0.430245	1.5766	1.42539	0.809726	3.2856	2.15943	ME3	brown	HIPP27	Heavy metal-associated isoprenylated plant protein 27;HIPP27;ortholog
	Solyc02g083580.2	5.99262	6.08085	4.56412	4.38114	5.94422	5.88443	4.46999	4.65183	5.98232	5.92742	5.14723	5.06905	5.89877	5.83334	5.397	5.36322	6.04662	5.98069	4.54809	4.49959	5.92309	6.01808	4.58644	4.7817	5.95555	5.94112	5.33371	5.39698	5.75422	5.66792	5.15779	5.19176	ME4	yellow	ARAC4	Rac-like GTP-binding protein ARAC4;ARAC4;ortholog
	Solyc02g083630.2	5.62792	5.61449	3.043	3.1433	4.71143	4.66126	3.02489	3.13896	5.02422	4.97143	4.78353	4.90153	4.54001	4.69511	4.27781	4.40937	5.09134	5.2967	2.75703	3.04723	4.95752	5.17352	2.58964	1.929	4.69649	4.64677	4.58973	4.6386	4.44188	4.4431	4.12791	4.2107	ME4	yellow	APX3	L-ascorbate peroxidase 3, peroxisomal;APX3;ortholog
	Solyc02g083640.2	4.77743	4.81353	2.46269	2.43864	4.85479	4.7715	2.89186	3.0783	4.41785	4.43674	3.17335	3.25506	4.32625	4.30361	3.4158	3.29307	4.76024	4.7708	2.74255	2.39111	5.10841	5.05645	3.0158	2.83185	4.77317	4.68475	3.57695	3.468	4.4176	4.45002	3.44492	3.43941	ME1	turquoise	TPR1	Protein POLLENLESS 3-LIKE 2;At3g51280;ortholog
	Solyc02g083880.2	6.22329	6.39737	8.92205	9.09196	5.74566	5.78986	8.22468	8.27347	7.45381	7.29345	8.35617	8.44635	6.8165	6.87946	8.04565	7.8818	6.7474	6.69533	8.19803	8.04867	6.27416	5.98396	7.93682	7.93651	7.91516	7.77987	8.10182	8.08314	6.61102	6.37252	7.11876	7.26836	ME8	pink	GASA3	Gibberellin-regulated protein 3;GASA3;ortholog
	Solyc02g083890.2	6.07405	6.08461	4.18882	4.05962	5.6751	5.64958	4.05408	4.17495	5.76988	5.85836	4.61982	4.57592	5.29789	5.18364	4.36441	4.37648	5.94412	6.03848	3.99738	4.09716	5.71158	5.78417	4.18442	4.35502	5.84826	5.86973	4.8193	4.77823	5.27303	5.10967	4.47975	4.47319	ME5	green	At5g66230	Chalcone-flavonone isomerase family protein;At5g66230;ortholog
	Solyc02g083930.1	5.30726	5.38527	1.64877	1.97235	4.90467	4.54265	0	0	4.56817	4.48505	0.970823	0	4.14192	3.86894	1.82854	2.2087	5.46734	5.21316	0	0	4.5928	4.37042	0	1.08514	3.62152	3.69094	0	0	3.40193	3.24325	1.05955	1.07237	ME5	green	AHA8	ATPase 8, plasma membrane-type;AHA8;ortholog
	Solyc02g084010.1	1.21621	0	4.02793	4.3687	3.66804	3.49289	3.87413	3.28203	3.20851	1.72831	4.69406	4.09395	4.75239	3.31314	4.92381	4.50994	1.1057	0	2.39383	2.82482	2.20535	2.34015	4.10731	4.11077	3.27386	4.32959	4.21997	4.42178	4.18069	4.01363	4.59142	4.46594	ME2	blue	SAUR50	Auxin-responsive protein SAUR50;SAUR50;ortholog
	Solyc02g084240.2	7.77095	7.90072	8.1929	8.17205	6.41893	6.39621	7.32752	7.43776	6.21584	6.12687	7.2581	7.29276	6.00004	6.00282	5.72034	5.92143	7.57384	7.58195	7.71171	7.76657	6.46906	6.4561	7.51971	7.45901	6.24283	6.28829	7.06506	7.09463	6.21853	6.21479	6.46964	6.52926	ME6	red	His1-3	Histone H1;His1-3;ortholog
	Solyc02g084370.1	3.75961	3.86072	1.50959	1.65765	4.63788	4.58885	2.53295	2.80445	3.56858	3.63387	2.39286	2.57034	3.97406	3.84994	3.06029	3.09139	4.06488	4.06764	1.44447	1.36903	5.03903	5.00451	2.52212	2.64485	3.90658	3.79709	2.32995	2.22293	3.84719	3.81651	2.76163	2.80962	ME1	turquoise	At4g36180	Probable LRR receptor-like serine/threonine-protein kinase At4g36180;At4g36180;ortholog
	Solyc02g084410.2	1.18915	1.86871	2.44896	2.93855	3.13325	3.2442	4.31654	4.51412	3.3966	3.29249	3.29996	3.21628	5.51206	5.6815	5.47778	5.24786	0.304058	0.696098	2.30392	2.14514	2.40875	2.45132	4.19192	4.19171	3.73318	3.60734	2.94613	3.00218	5.42705	5.36608	5.02342	4.86749	ME6	red	GLYI4	AT1G15380 protein;GLYI4;ortholog
	Solyc02g084420.2	1.99068	1.84562	3.98093	3.78494	2.69947	2.57602	3.33768	3.20374	3.18879	3.34706	3.59452	3.75949	3.35876	3.627	4.10751	3.7758	1.75867	1.7684	3.97013	4.11337	2.70676	2.59912	3.58926	3.77153	2.62462	2.83756	3.65828	3.89025	4.43831	4.0634	4.80525	4.59742	ME2	blue	BBX19	B-box zinc finger protein 19;BBX19;ortholog
	Solyc02g084430.2	3.07489	3.31485	4.66546	4.92566	3.67628	3.54406	4.49262	3.96123	3.84218	4.49099	4.63919	4.46678	4.20633	4.28673	4.46899	4.89925	3.01032	2.257	5.26966	4.87578	3.86834	3.10602	4.60195	5.15844	3.45922	3.32917	4.72999	4.45889	5.27487	5.49561	5.67101	5.76318	ME2	blue	At1g45100	RNA-binding (RRM/RBD/RNP motifs) family protein;At1g45100;ortholog
	Solyc02g084440.2	9.20642	9.40963	10.4127	10.4845	8.90657	8.83285	10.0031	10.0432	8.85057	8.87724	9.856	9.80485	8.33355	8.31826	9.12415	9.09359	9.03312	9.04007	9.94881	9.87437	8.75092	8.71993	9.84815	9.8792	8.42857	8.43656	9.42992	9.40297	8.37641	8.44262	9.33224	9.364	ME10	purple	FBA3	Fructose-bisphosphate aldolase 3, chloroplastic;FBA3;ortholog
	Solyc02g084780.2	0.662296	0.699047	4.6694	4.63549	0.414343	0.593933	5.72083	5.76814	1.82129	2.15594	3.98287	3.94925	5.22785	5.044	4.79255	4.97408	0.834117	0.645912	5.02141	4.944	1.97208	1.81837	5.49391	5.54289	4.1494	4.10452	4.43066	4.57415	5.66789	5.6432	5.78606	6.1142	ME2	blue	PER49	Peroxidase 49;PER49;ortholog
	Solyc02g084790.2	3.3222	3.88378	7.10476	7.18637	2.83784	2.9316	7.41689	7.41333	4.9431	4.87467	6.26637	6.34711	6.54217	6.4631	6.92868	6.96683	3.62721	3.7835	6.65514	6.68472	4.57399	4.39626	7.1463	7.19641	5.92526	5.93856	6.7816	6.74865	6.92359	6.94181	7.32546	7.53586	ME2	blue	PER49	Peroxidase 49;PER49;ortholog
	Solyc02g084800.2	4.08165	4.59344	4.80562	4.78551	4.84953	4.81079	5.71074	5.77846	7.55588	7.4945	6.18567	6.17749	8.22974	8.2679	7.44052	7.56102	3.88052	3.93834	4.53938	4.583	5.34927	5.30127	5.90906	5.88706	7.41097	7.35797	6.32942	6.30848	7.97272	8.02511	7.7314	7.68796	ME6	red	PER49	Peroxidase 49;PER49;ortholog
	Solyc02g084850.2	11.4426	11.4524	3.44865	3.56682	10.3673	10.3427	2.91481	2.72103	8.53375	8.49495	4.07457	4.02158	3.91576	3.58111	2.70839	3.57768	11.3748	11.3326	3.45643	3.64118	10.0805	10.0615	3.42003	3.26649	6.98162	6.96099	2.15492	2.36726	2.90806	2.93306	1.50936	2.08174	ME2	blue	RAB18	Dehydrin Rab18;RAB18;ortholog
	Solyc02g084950.2	4.61153	4.54606	6.00119	6.16947	4.7497	4.84188	4.99295	4.92812	4.05238	3.8793	4.7174	4.83318	3.70665	3.78418	4.2043	4.27682	4.45838	4.31282	5.62525	5.63535	4.99964	4.82475	4.8724	5.03144	4.48336	4.40652	4.5422	4.64099	4.6079	4.60379	4.29138	4.17718	ME3	brown	C7A10.890	At4g36470;C7A10.890;ortholog
	Solyc02g085010.1	3.59052	4.44453	5.17965	4.81799	3.92057	4.26781	6.50621	6.38456	5.49297	5.7891	6.40733	6.33322	5.68502	5.90934	6.02947	6.02788	4.76915	4.41707	5.64079	5.52958	3.3848	3.10573	5.35407	5.4264	5.47386	5.24815	6.46441	6.48423	5.68456	5.75739	6.07362	6.41974	ME2	blue	At2g41170	F-box protein At2g41170;At2g41170;ortholog
	Solyc02g085110.2	3.56814	3.61881	0.077162	0	2.80483	2.93892	0.406037	0.426832	5.92867	5.88255	2.94064	3.35838	5.9995	5.9483	4.39802	4.22081	4.28601	4.17791	0.154293	0.347404	4.41552	4.41779	0.871857	1.25007	3.85558	4.0872	2.66268	2.49105	4.73757	4.51806	3.87476	3.84097	ME3	brown	LAC11	Laccase-11;LAC11;ortholog
	Solyc02g085120.2	5.52029	5.65443	0.904071	0.16131	3.93464	3.81575	1.02188	0.715615	7.37273	7.41692	4.34774	4.561	6.32757	6.25544	4.46981	4.15778	6.28704	6.25309	0.395967	0.817317	5.42599	5.2895	0.635183	1.12878	6.24524	6.26394	4.22553	4.29678	5.86337	5.55985	3.93302	4.21893	ME3	brown	LAC11	Laccase-11;LAC11;ortholog
	Solyc02g085310.2	5.37551	5.09941	6.5001	6.74126	4.73814	4.14112	5.87411	6.00918	5.01315	5.2074	5.86481	5.69015	4.92771	5.04366	5.45927	5.1013	5.46345	5.2845	6.49127	6.34019	4.41166	4.3657	5.69017	5.78894	5.6913	5.59419	5.80151	5.67812	4.89987	4.84394	5.1498	5.2329	ME1	turquoise	EDS1	Protein EDS1;EDS1;ortholog
	Solyc02g085500.2	3.91045	4.237	1.92389	1.6629	3.36013	3.61389	1.68432	1.46272	3.21509	3.28355	2.70987	2.96837	2.62468	2.86208	2.11406	1.64436	4.19915	4.36949	2.24566	1.84039	3.83985	3.70737	1.20527	1.28882	2.97006	3.23892	2.36528	1.95856	2.47563	2.78213	2.01875	1.79806	ME5	green	OFP7	Transcription repressor OFP7;OFP7;ortholog
	Solyc02g085630.2	3.72479	3.91886	2.16692	2.30179	2.70216	2.73867	3.24902	3.09997	4.13454	3.94365	1.6796	1.55307	3.60673	3.65378	0.935227	0.935385	3.73049	3.84917	1.90408	1.80014	3.0011	2.78459	3.03933	2.59076	4.76679	4.78028	1.26455	1.44927	3.53975	3.91226	0.934508	0.365429	ME1	turquoise	ATHB-40	Homeobox-leucine zipper protein ATHB-40;ATHB-40;ortholog
	Solyc02g085730.2	6.69869	6.71258	4.94303	4.95551	6.92317	6.87691	4.80624	4.66622	6.15617	6.1201	5.37455	5.49746	5.70455	5.6945	5.49593	5.46315	7.13536	6.99633	5.50569	5.41389	6.91651	6.89889	5.32035	5.33567	6.16327	6.26056	6.1606	6.14461	5.67656	5.67303	5.33263	5.44143	ME5	green	AOC4	Allene oxide cyclase 4, chloroplastic;AOC4;ortholog
	Solyc02g085760.2	4.51254	4.59284	7.91243	7.95158	4.39155	4.53224	7.8431	7.89133	6.70899	6.67654	7.46051	7.48906	6.24201	6.18441	7.19782	7.21588	4.14253	3.74994	7.73248	7.68715	3.91201	4.1461	8.05591	8.08563	6.20286	6.3405	7.26425	7.20175	6.22457	6.20121	7.46811	7.45338	ME2	blue	RBL9	RHOMBOID-like protein 9, chloroplastic;RBL9;ortholog
	Solyc02g085800.1	0	0.274393	5.32817	5.38864	0.153743	0.423913	5.39009	5.64875	0.785737	0.88377	4.39918	4.35382	0.152263	0.167732	4.39968	4.16961	0	0	5.4839	5.48945	0.142291	0.130067	5.24547	5.36334	0.263137	0.379187	4.22446	3.88124	0	0.155235	3.97506	4.13675	ME1	turquoise	CXE17	Probable carboxylesterase 17;CXE17;ortholog
	Solyc02g085830.2	1.0421	1.85617	3.15177	3.14807	1.47587	1.16364	4.44726	4.46364	2.24391	2.16139	3.60761	3.73419	3.13056	3.10067	3.86854	4.02639	1.14482	0.67372	3.95756	3.57191	0.859845	0.914722	4.00885	3.989	2.77533	2.30563	3.63188	3.51056	2.56604	2.58109	3.81894	3.84681	ME2	blue	At2g44280	AT3g60070/T2O9_50;At2g44280;ortholog
	Solyc02g085950.2	3.95741	4.46558	9.7363	9.8294	4.94598	5.27934	9.60678	9.6484	5.4585	5.43238	7.5791	7.68222	5.55054	5.72662	7.53845	7.47458	2.80262	3.08551	9.31877	9.26973	4.42878	4.58658	9.43029	9.49802	3.94559	3.83237	6.75861	6.65099	4.93472	5.03212	6.98627	7.13661	ME1	turquoise	RBCS-1A	Ribulose bisphosphate carboxylase small chain 1A, chloroplastic;RBCS-1A;ortholog
	Solyc02g086180.2	7.38109	7.6003	2.2123	2.10295	9.078	9.00373	3.35962	3.49143	8.13903	8.1455	2.08888	2.25549	8.72477	8.73809	4.18386	4.44661	8.5325	8.45176	1.79273	2.14457	9.8431	9.8584	2.77211	2.97529	7.69684	7.6611	1.38529	1.93564	8.01993	8.06037	4.07763	4.14196	ME1	turquoise	STE1	Delta(7)-sterol-C5(6)-desaturase 1;STE1;ortholog
	Solyc02g086260.1	4.39871	4.92511	3.11785	3.08376	4.85773	5.17857	3.63841	4.14248	3.82029	4.07425	3.69912	3.78084	4.82106	4.77214	4.79624	4.64692	4.35651	4.69166	2.88701	2.87234	5.01434	5.09504	3.8079	3.71	3.88391	3.9019	3.93844	3.75722	4.47015	4.6214	4.51771	4.00147	ME8	pink	At1g66890	50S ribosomal-like protein;At1g66890;ortholog
	Solyc02g086300.2	2.24397	2.69444	0.725208	0.987252	3.3989	3.28101	3.28438	3.32357	5.33181	5.20963	4.10827	3.95984	6.43934	6.35695	5.44121	5.37947	2.67315	2.65281	1.14315	1.2381	3.40287	3.27733	2.86227	2.89437	5.45473	5.38748	4.43516	4.59646	5.47381	5.49466	5.0462	4.97633	ME6	red	MXA21.22	Class I glutamine amidotransferase-like superfamily protein;MXA21.22;ortholog
	Solyc02g086350.2	1.40745	1.47913	4.03334	4.1411	1.9608	2.04762	3.32645	3.33162	2.45573	2.60203	3.37908	3.14826	2.48341	2.35662	3.23139	3.04549	1.24413	1.01559	4.24335	4.21079	2.13119	2.0628	3.44784	3.43595	2.1169	1.94916	3.12745	3.27914	2.58096	2.58273	3.46162	3.60683	ME5	green	PMI2	Protein PLASTID MOVEMENT IMPAIRED 2;PMI2;ortholog
	Solyc02g086370.2	4.13235	4.32282	1.60867	2.26812	2.98136	2.96971	1.91744	1.90928	3.04573	3.08718	2.38423	2.65401	2.60519	2.6428	2.3089	2.60591	4.369	4.37673	2.31934	1.69936	2.59167	2.94499	1.61032	1.60981	3.01131	3.22263	2.68986	2.71691	2.8433	2.54852	2.59611	2.50735	ME5	green	LPP3	Putative lipid phosphate phosphatase 3, chloroplastic;LPP3;ortholog
	Solyc02g086430.2	1.57497	1.96182	0	0	1.88782	1.58426	0	0	4.10005	4.27281	2.113	2.33129	4.93287	4.69359	3.18746	3.13838	2.32092	2.15828	0	0	3.18517	2.69009	0.203389	0.184812	3.07908	2.99034	1.66974	2.20413	3.32798	3.3628	3.00545	2.88409	ME3	brown	At1g68200	Zinc finger CCCH domain-containing protein 15;At1g68200;ortholog
	Solyc02g086450.1	4.03348	4.47742	2.47868	2.05609	3.13704	3.50074	3.10036	1.35159	4.2456	4.6385	1.60641	3.13386	3.49146	3.83671	3.20777	2.62872	4.43351	4.55968	2.26017	1.67213	3.55786	3.46657	2.21455	1.14177	4.22278	3.66942	3.6105	3.34239	3.9393	3.48471	1.72851	2.18389	ME1	turquoise	IQM5	IQ domain-containing protein IQM5;IQM5;ortholog
	Solyc02g086480.1	5.56896	5.55399	0.891949	1.64153	5.00341	4.74848	2.23237	3.21421	6.93149	6.85625	4.50043	4.28829	6.32692	6.23938	4.53366	4.47478	5.70224	5.70317	2.57868	2.68521	5.60117	5.82277	3.27999	4.07129	6.91326	6.88306	5.04407	4.91429	6.22371	6.32584	4.86435	5.01534	ME3	brown	LBD25	LOB domain-containing protein 25;LBD25;ortholog
	Solyc02g086490.2	2.12464	2.75351	0	0	1.56739	1.04623	0	0.289454	4.76605	4.61669	0.756987	1.0301	2.12327	2.68968	0.468911	0.820739	2.82133	2.70407	0	0.429172	1.39668	1.68589	0.6483	0.425169	5.24979	5.31779	0.851371	1.0624	2.74997	2.85644	0.651911	0.626534	ME4	yellow	At3g01570	Oleosin 5;At3g01570;ortholog
	Solyc02g086590.2	3.79075	3.67588	5.3272	5.41788	3.75071	3.64481	5.78931	5.62401	4.65686	4.5932	5.17701	5.29793	4.91944	4.79242	5.29843	5.34985	3.78666	3.85667	5.35631	5.35841	3.57699	3.55367	5.52996	5.50281	4.37228	4.47552	5.23375	5.22207	4.61825	4.61955	5.18532	5.2568	ME2	blue	CRK42	Cysteine-rich receptor-like protein kinase 42;CRK42;ortholog
	Solyc02g086700.2	0.815438	2.08429	4.8742	5.12773	0.744196	0.896047	4.77318	4.46709	6.49853	6.47651	5.95429	5.96648	5.76932	5.69	5.8426	5.71949	1.59514	1.14875	6.23031	6.1944	0.475268	0.279261	5.42849	5.69358	6.50023	6.64913	7.24072	7.18901	5.98579	5.83329	6.27183	6.23761	ME2	blue	At4g16260	Probable glucan endo-1,3-beta-glucosidase At4g16260;At4g16260;ortholog
	Solyc02g086730.1	5.98131	6.21061	7.20095	7.39419	6.37689	6.14337	7.25604	7.43643	6.51307	6.32547	6.86373	6.95601	6.18919	6.01172	7.03183	6.88212	5.92513	5.52542	6.7992	6.77992	6.03457	5.93077	7.05275	7.25455	6.14606	6.24215	6.54464	6.62011	6.03641	5.8278	6.70886	6.84295	ME5	green	RPL12A	50S ribosomal protein L12-1, chloroplastic;RPL12A;ortholog
	Solyc02g086760.1	2.73053	2.3376	1.02533	1.56944	2.79064	2.63446	2.58168	2.51781	3.57805	3.57607	3.6023	3.23152	4.11419	3.84184	4.46826	4.43193	2.50083	2.38244	0.895918	1.01436	2.87919	2.92781	2.19081	2.21649	3.02043	3.63031	3.25641	3.29272	3.20936	3.29605	4.02011	3.93741	ME6	red	At3g01516	At3g01516;At3g01516;ortholog
	Solyc02g086840.2	2.65715	2.78494	1.99429	1.63592	2.84673	2.84673	1.78409	1.86388	4.87154	4.84904	2.70483	2.76508	5.4137	5.3128	3.44544	3.36128	3.00959	2.91686	2.05091	1.97089	3.28507	3.52926	1.88977	1.78833	3.90343	3.88631	2.61319	2.76847	4.26601	4.26252	3.44804	3.47328	ME3	brown	KLCR2	Protein KINESIN LIGHT CHAIN-RELATED 2;KLCR2;ortholog
	Solyc02g086910.2	2.9645	3.10164	4.7823	4.84377	3.23586	3.18413	5.0556	5.13272	4.26114	4.16128	4.55352	4.59796	3.77134	3.79414	4.75835	4.7907	2.87454	2.70551	4.31125	4.37419	2.79812	2.86108	4.96258	4.94273	3.8039	3.63145	4.39593	4.36611	3.59667	3.77813	4.76898	4.73487	ME5	green	CYP38	Peptidyl-prolyl cis-trans isomerase CYP38, chloroplastic;CYP38;ortholog
	Solyc02g087070.2	0.568987	1.06368	2.32189	2.36983	0.900365	1.31529	3.53579	3.37247	1.87927	1.97409	1.93916	2.08674	4.59189	4.52793	4.72763	4.80874	0.658167	0.538182	2.67654	2.60035	0.701281	1.30619	3.20438	3.06066	2.26999	2.66727	2.38891	2.49865	3.94394	3.80028	3.75767	3.88093	ME9	magenta	DOX1	Alpha-dioxygenase 1;DOX1;ortholog
	Solyc02g087350.1	1.28904	1.80959	5.36181	5.34651	2.14003	1.89733	5.39706	5.20488	2.57157	2.75137	5.69273	5.86306	2.40414	2.46781	4.85423	4.8471	3.24328	2.99775	4.10314	3.84791	1.71674	1.74135	3.07253	3.01102	2.80199	2.70616	4.67115	4.64306	2.92728	2.73165	2.9897	3.17805	ME1	turquoise	GATL10	Probable galacturonosyltransferase-like 10;GATL10;ortholog
	Solyc02g087410.2	5.05632	4.9417	3.89109	3.87872	5.2238	5.20145	3.02388	2.81207	4.66609	4.72009	4.17447	4.13892	4.26865	4.15116	3.61292	3.65291	4.9786	5.01807	4.09377	4.04827	5.45335	5.4674	2.86035	2.75153	4.25659	4.28314	3.96769	3.95962	4.33758	4.30701	3.58115	3.52537	ME5	green	ABCB15	ABC transporter B family member 15;ABCB15;ortholog
	Solyc02g087440.2	4.56234	4.41179	0.243779	0	4.39541	4.17777	0.52817	0.302217	3.75028	3.77357	1.95975	2.03373	4.11395	4.26094	2.27148	2.63761	3.93724	3.94231	0.252135	0	4.42912	4.3475	0.48169	0.238496	3.88606	3.69303	2.42932	2.14486	3.92333	4.06164	2.62888	2.61599	ME4	yellow	MLP	At3g28420;At3g28420;ortholog
	Solyc02g087520.2	6.10534	6.14996	0.507181	0.690435	5.37879	5.17222	2.17288	1.91939	6.81069	6.72811	3.72275	4.02939	7.14925	7.15408	5.33652	5.16258	6.66958	6.50205	0.406864	0.954241	6.77047	6.71467	1.70969	1.01509	5.31396	5.33028	3.80198	3.90572	6.70638	6.54251	5.1251	5.1962	ME4	yellow	MYH19.180	At5g40020;MYH19.180;ortholog
	Solyc02g087800.2	5.40132	5.47075	4.29458	4.49754	6.91953	6.79791	5.99092	5.99655	5.19227	5.3027	4.53488	4.51171	6.03539	6.09109	5.78008	5.71001	5.34826	5.52676	4.38265	4.32493	6.48101	6.38024	5.84623	5.96479	5.33439	5.21077	4.56109	4.53815	5.80911	5.85291	5.57065	5.64958	ME8	pink	T23J7.130	Aldose 1-epimerase;T23J7.130;ortholog
	Solyc02g087810.2	3.67073	3.72308	3.09914	3.24441	4.51626	4.54631	5.16024	5.42008	3.04851	3.15054	2.7736	2.64962	5.15325	5.01572	5.37093	5.37591	3.81642	4.05961	2.82071	2.73138	4.32825	4.28593	5.37533	5.53413	3.17448	3.15072	2.58881	2.8156	5.19695	5.30209	5.51428	5.58439	ME7	black	T23J7.130	Aldose 1-epimerase;T23J7.130;ortholog
	Solyc02g087880.2	7.39306	7.4978	4.99048	4.94767	7.4073	7.421	5.43398	5.58387	7.0274	7.06198	5.77227	5.70586	6.95062	6.87763	5.79808	5.84077	7.40621	7.4325	4.81824	4.90628	7.53888	7.51228	5.56741	5.62007	7.16309	7.1032	5.85025	5.93918	6.86481	6.94386	5.8492	5.9129	ME1	turquoise	TUBA2	Tubulin alpha-2 chain;TUBA2;ortholog
	Solyc02g087970.1	2.98739	0	1.67711	0	1.86108	3.08066	0	0	3.70176	2.78794	1.51848	2.37363	5.21439	4.77066	1.9133	4.02851	1.57964	2.18419	1.8146	1.61811	1.62455	1.44302	0	0	2.42147	3.52577	2.45499	2.30662	4.36669	4.01822	4.74759	4.08052	ME3	brown	MIF3	Mini zinc finger protein 3;MIF3;ortholog
	Solyc02g088340.2	1.72649	1.5583	4.97739	4.99183	2.54595	2.66384	4.75014	4.72486	1.9004	2.28205	3.99826	4.00226	3.15194	3.40848	4.08538	4.06069	1.52189	1.29793	5.03686	4.98617	2.22283	2.17109	4.95051	4.93899	2.91218	2.71168	3.82462	3.5561	3.48877	3.45793	4.1596	4.19371	ME5	green	WRKY4	Probable WRKY transcription factor 4;WRKY4;ortholog
	Solyc02g088350.2	4.88723	5.14111	6.2383	6.24012	4.57526	4.60916	5.6879	5.81996	5.02931	5.2139	5.69877	5.70833	4.31785	4.35002	4.70416	4.80275	4.69523	4.84978	5.63988	5.59521	4.41083	4.41002	5.44208	5.37693	4.84286	4.94326	5.39981	5.37926	4.24914	4.23806	4.94285	4.80752	ME10	purple	At3g29185	Glutamate NMDA receptor subunit epsilon-1, putative (DUF3598);At3g29185;ortholog
	Solyc02g088480.2	3.86234	3.79344	5.26108	5.30258	3.16224	3.19182	4.15916	4.21757	3.73437	3.80284	4.48149	4.47698	3.42815	3.40187	3.41883	3.57237	3.49444	3.58394	4.9611	4.81946	2.69539	3.01822	4.23809	4.20109	3.80744	3.7258	4.2566	4.40565	3.26485	3.45172	3.81874	3.74298	ME10	purple	At5g01610	Uncharacterized protein At5g01610;At5g01610;ortholog
	Solyc02g088560.2	6.4719	6.50131	8.56626	8.60103	6.14801	6.11447	7.57115	7.5587	5.74658	5.76055	7.40411	7.39558	5.03752	4.98577	6.50594	6.48058	6.34276	6.37465	8.15426	8.15621	5.5745	5.59441	7.40858	7.46243	4.65602	4.68112	6.54638	6.5189	4.93628	4.8492	6.5007	6.52786	ME3	brown	CNGC2	Cyclic nucleotide-gated ion channel 2;CNGC2;ortholog
	Solyc02g088820.2	2.55398	2.74229	5.27059	5.30539	3.59297	3.5535	5.36538	5.49239	3.99171	4.12537	4.52986	4.60802	4.05275	3.88795	4.5262	4.60904	2.01765	1.95919	5.26785	5.32799	2.90615	2.94613	5.79034	5.8728	4.48248	4.56448	4.59392	4.41265	3.47166	3.36865	4.21987	4.29239	ME5	green	SCPL25	Serine carboxypeptidase-like 25;SCPL25;ortholog
	Solyc02g088830.2	6.37669	6.33987	4.03733	4.28247	5.91271	5.83223	4.13319	4.34353	5.94592	5.9164	4.80128	4.87041	5.33685	5.32313	4.98718	4.71758	6.25813	5.98467	3.93166	4.19897	5.94625	5.94039	4.28192	4.44399	6.088	6.16405	5.18123	4.99189	5.30298	5.61791	4.78246	4.81801	ME1	turquoise	At3g02120	Hydroxyproline-rich glycoprotein family protein;At3g02120;ortholog
	Solyc02g088920.2	4.69797	4.76408	5.86885	5.91904	4.33238	4.33074	5.17133	5.31672	4.55123	4.65168	5.18088	5.06197	4.33222	4.41749	4.80245	4.74481	4.73273	4.57763	5.54458	5.60736	4.16826	4.08315	4.94405	5.19087	4.67389	4.61025	5.03671	5.10513	4.11376	4.22356	4.58318	4.58713	ME10	purple	NTF2	Nuclear transport factor 2 (NTF2) family protein with RNA binding (RRM-RBD-RNP motifs) domain-containing protein;At5g48650;ortholog
	Solyc02g088950.1	0	2.94048	0	0	4.41415	2.82151	3.7684	5.28341	2.96603	0	4.2823	5.16887	0	3.46145	4.49294	3.40825	0	0	0	0	0	4.26926	3.22602	0	0	0	3.27133	0	4.48958	4.65293	3.09731	3.192	ME0	grey	At5g25560	CHY-type/CTCHY-type/RING-type Zinc finger protein;At5g25560;ortholog
	Solyc02g088980.1	0	0	3.28433	0	3.60884	5.09368	3.90609	3.90774	0	3.12711	0	3.11041	3.55678	0	5.19482	4.47181	3.10307	0	0	3.16446	4.14551	3.84755	3.34904	3.4923	4.7664	3.30421	3.39951	3.1853	5.02255	0	3.21797	0	ME0	grey	SLK2	Probable transcriptional regulator SLK2;SLK2;ortholog
	Solyc02g089030.1	0	3.05854	3.28433	0	0	0	4.85716	0	3.9909	0	4.8024	3.11041	0	0	5.59998	4.47181	0	0	3.54524	4.08168	4.14551	2.94443	3.34904	0	3.28374	3.30421	0	4.10373	3.14991	0	3.21797	4.2377	ME0	grey	EMB2761	Threonine--tRNA ligase, chloroplastic/mitochondrial 2;EMB2761;ortholog
	Solyc02g089080.2	2.32764	2.66453	3.75252	3.76593	2.87884	3.113	3.3361	3.32248	4.70244	4.60104	4.27211	4.07293	4.00014	3.97536	4.39283	4.31122	1.67351	1.95805	3.30452	3.33646	2.60028	2.48683	3.7305	3.57754	3.40114	3.41737	4.11675	4.1998	3.39986	3.35689	4.63751	4.45187	ME2	blue	CYP26-2	Peptidyl-prolyl cis-trans isomerase CYP26-2, chloroplastic;CYP26-2;ortholog
	Solyc02g089090.2	4.34541	4.2599	6.3397	6.41381	4.63124	4.57344	6.66437	6.64883	5.49262	5.44308	5.89419	5.93529	5.8119	5.7167	6.17971	6.13632	4.26062	4.13654	6.64816	6.60506	4.50695	4.44633	6.75095	6.70246	5.52512	5.51931	6.09265	6.08887	5.82856	5.81461	6.46406	6.43759	ME2	blue	FER	Receptor-like protein kinase FERONIA;FER;ortholog
	Solyc02g089120.2	5.28754	5.41275	4.57519	4.70244	4.8483	4.66841	3.70088	3.92617	4.12634	4.15885	4.0064	3.9664	3.66174	3.58023	3.49367	3.34606	5.14333	5.1173	4.507	4.41094	4.67917	4.69723	3.83107	3.68971	3.70737	3.76131	3.72965	3.75722	3.71701	3.53503	3.62953	3.30956	ME6	red	COBL1	COBRA-like protein 1;COBL1;ortholog
	Solyc02g089130.2	3.14069	3.4384	0.396908	0.197249	2.632	2.60295	0.29283	0.212704	5.27769	5.24646	2.48582	2.83799	5.29136	5.15148	3.53556	3.34253	3.72487	3.78617	0.257386	0.3231	3.86567	4.11071	0.751347	0.45103	3.9569	3.94116	2.58527	2.49954	3.99482	3.98685	3.01356	3.01117	ME3	brown	COBL4	COBRA-like protein 4;COBL4;ortholog
	Solyc02g089140.2	0	0.484028	0.520215	0	0	1.18251	2.0772	2.72352	4.48213	3.99732	3.5561	3.69721	4.47641	4.74833	3.72589	4.0293	0	0.448993	0	0.509852	0	0.442802	0.551232	0.901315	3.70226	3.80982	3.80663	3.60201	4.56803	4.78894	3.97496	3.98029	ME6	red	B12D	B12D protein;At3g29970;ortholog
	Solyc02g089160.2	2.55184	2.29866	5.27237	5.49308	2.24208	2.43422	4.36247	4.37768	2.26278	2.04428	3.12599	3.46394	1.76585	1.67369	2.9951	3.05015	2.27384	2.3443	4.67718	4.46292	1.72516	1.53457	4.17205	4.18734	2.36698	2.22483	2.68095	2.44789	1.59909	1.53639	2.16047	2.23887	ME4	yellow	CYP85A2	Cytochrome P450 85A2;CYP85A2;ortholog
	Solyc02g089250.2	8.12751	8.11694	7.00293	6.94604	8.57047	8.45868	6.33141	6.15429	8.5095	8.46437	6.97008	6.99186	8.19667	8.08529	6.07908	6.11804	7.88708	7.88909	6.30404	6.29536	8.6849	8.60667	5.36948	5.27456	8.33133	8.26908	7.18216	7.19817	8.41717	8.42526	6.22279	6.30438	ME1	turquoise	At5g15780	At5g15780;At5g15780;ortholog
	Solyc02g089320.2	4.01938	3.63747	5.29765	5.46743	3.6109	3.5982	5.04599	5.00877	4.017	3.93397	4.37934	4.27573	3.99736	3.81334	3.97978	3.99376	3.98718	3.83376	4.90988	4.88782	3.53684	3.65999	4.72028	4.63632	4.1115	4.2399	4.14017	4.10445	3.85233	4.08994	3.84764	3.96494	ME4	yellow	At3g30380	Alpha/beta-Hydrolases superfamily protein;At3g30380;ortholog
	Solyc02g089350.2	4.6364	5.02111	9.59118	9.7222	6.57168	6.55762	8.54093	8.60234	7.2361	7.15807	9.05145	9.01723	6.26944	6.37317	8.12848	8.14225	4.59745	4.7647	7.88579	7.81489	4.19724	4.32163	8.30306	8.3831	7.30377	7.22527	8.60191	8.54776	5.1745	5.16358	6.83398	6.89817	ME8	pink	GASA13	Gibberellin-regulated protein 13;GASA13;ortholog
	Solyc02g089380.1	6.14972	0	0	0	6.36862	0	0	0	0	5.80913	0	0	0	6.37106	0	0	6.64679	0	0	0	0	5.61205	6.0665	0	0	6.07678	0	0	0	0	0	6.94869	ME0	grey	At5g15680	ARM repeat superfamily protein;At5g15680;ortholog
	Solyc02g089420.1	2.73499	2.09622	2.27177	2.07092	2.30941	2.95101	1.65505	2.46291	2.75193	2.10971	4.22416	3.75503	2.74874	2.98236	4.03111	4.25453	2.35102	2.31708	1.65858	2.16025	1.06881	2.2294	1.5355	2.5704	2.60863	2.72088	4.11617	3.69965	2.59931	2.2844	3.76973	4.07095	ME6	red	BZIP43	Basic leucine zipper 43;BZIP43;ortholog
	Solyc02g089460.1	4.34155	4.21128	2.65653	2.72244	5.50044	5.08955	3.30847	3.57478	5.28248	5.01022	4.12172	4.34059	4.13208	4.92938	4.45512	4.65449	3.69826	3.10559	3.06821	2.87163	5.01324	4.32041	3.23783	3.44549	4.04254	3.99237	4.54279	4.03087	4.23304	4.37007	4.39057	4.82861	ME4	yellow	At3g50590	Transducin/WD40 repeat-like superfamily protein;At3g50590;ortholog
	Solyc02g089540.2	1.98891	1.94337	6.80652	6.82256	1.67312	1.60777	5.95457	6.02685	3.80013	3.85654	5.87746	5.82183	2.62359	2.85512	4.30329	4.51857	2.16188	1.98558	6.09519	6.16696	1.68177	1.48531	5.86057	5.84299	2.96928	2.92038	5.39358	5.46857	3.89611	3.97771	5.22811	5.31138	ME1	turquoise	COL2	Zinc finger protein CONSTANS-LIKE 2;COL2;ortholog
	Solyc02g089640.2	4.48352	4.36939	5.67555	5.76316	4.88295	4.84883	6.51783	6.5356	4.45077	4.44294	5.13216	5.2379	4.45991	4.56877	4.9663	4.97486	4.67613	4.6035	4.93496	4.90967	4.49603	4.47703	5.38347	5.36268	4.77955	4.69691	4.79236	4.77164	4.48636	4.5175	4.67816	4.65533	ME4	yellow	CSLC8	Probable xyloglucan glycosyltransferase 8;CSLC8;ortholog
	Solyc02g089650.2	5.13907	5.14674	4.36757	4.48032	4.68175	4.54834	3.24561	3.12069	4.06152	4.22726	3.85815	3.97799	3.17674	2.97126	3.19012	3.09309	4.87095	4.89472	4.81332	4.81356	4.70472	4.64462	3.41805	3.32695	3.66412	3.58473	3.91278	3.92225	3.42475	3.188	3.11618	3.3713	ME6	red	At1g13510	Putative uncharacterized protein At1g13510;At1g13510;ortholog
	Solyc02g089660.1	5.97632	6.5636	0	0	0	5.38392	6.00952	0	5.54788	6.39067	6.13444	4.04166	4.59243	4.65235	4.76157	4.58506	5.99424	0	0	4.1529	4.24308	5.4617	0	0	0	0	4.46045	5.75007	4.17667	0	0	0	ME0	grey	PIP5K4	Phosphatidylinositol 4-phosphate 5-kinase 4;PIP5K4;ortholog
	Solyc02g089690.2	6.39345	6.42248	3.55249	3.93319	6.14928	6.16894	3.90291	4.19757	6.21731	6.052	5.16057	5.16907	5.96651	6.08854	5.44563	5.48231	6.32398	6.27864	3.92179	3.87251	5.81133	5.92422	4.00551	4.17587	6.10143	5.99351	5.62704	5.5658	5.51942	5.63378	5.43751	5.43544	ME4	yellow	TBL19	Protein trichome birefringence-like 19;TBL19;ortholog
	Solyc02g089700.2	4.99275	4.94104	2.78347	2.64099	5.02247	4.95286	2.98032	2.75788	5.78128	5.81965	4.51316	4.72157	5.89549	5.95222	5.38758	5.28078	4.81868	4.7964	2.31794	2.4907	4.66941	4.77619	3.47799	3.58847	5.11772	5.13338	4.58946	4.65245	5.07693	5.00093	4.99046	4.99538	ME3	brown	TBL20	Protein trichome birefringence-like 20;TBL20;ortholog
	Solyc02g089720.1	5.58325	5.40572	6.69907	6.78495	5.21341	5.22065	6.94709	6.9287	5.53188	5.51968	6.18195	6.25101	6.19931	6.18601	6.47592	6.36645	5.45415	5.36693	6.3609	6.35213	5.22129	5.21678	6.41902	6.45165	5.6374	5.54498	5.93076	5.9993	6.01403	6.04894	6.14363	6.21296	ME5	green	At5g15870	Glycosyl hydrolase family 81 protein;At5g15870;ortholog
	Solyc02g089890.2	1.7573	2.10943	6.37442	6.42445	2.18717	1.9458	5.54711	5.57827	1.76651	1.56653	4.23596	4.28318	1.17619	1.40305	2.82895	2.41618	2.096	2.1166	5.61592	5.5698	1.71511	2.04792	5.29746	5.29501	1.94814	1.92386	2.98006	2.89926	1.3761	1.43521	2.16084	2.04647	ME4	yellow	At1g19690	At1g19690;At1g19690;ortholog
	Solyc02g090010.1	4.79891	0	0	5.43062	6.00416	0	5.41545	5.41126	4.35445	4.48868	7.32582	6.89404	6.50148	5.01778	0	4.94679	5.93402	4.22484	4.97513	6.0405	5.56799	6.23531	6.28057	5.88169	0	5.69513	4.82697	4.57745	5.50424	6.68354	6.13471	6.20481	ME0	grey	WRKY7	Probable WRKY transcription factor 7;WRKY7;ortholog
	Solyc02g090020.2	2.76549	2.98377	4.85917	4.90255	2.90783	2.96665	4.50918	4.75692	2.87533	2.63189	4.28739	4.1794	2.67025	3.43141	3.34938	3.68098	2.92303	2.58882	4.00933	4.28885	2.45549	2.80702	4.27424	4.39723	2.54037	2.86107	3.75316	3.64566	2.94194	3.11052	3.56048	3.67416	ME1	turquoise	At5g27290	At5g27290;At5g27290;ortholog
	Solyc02g090120.1	1.97025	3.3898	7.28171	7.54951	5.11239	3.8842	8.08522	8.05664	7.21116	7.06663	7.3403	7.40897	5.55373	6.65985	7.07762	6.35512	4.20511	4.04075	6.28224	6.24778	4.27419	5.45712	6.83782	7.09481	6.43175	6.51973	6.57212	6.61702	5.9689	6.37474	6.79477	6.98479	ME2	blue	HUB1	E3 ubiquitin-protein ligase BRE1-like 1;HUB1;ortholog
	Solyc02g090220.2	5.67252	5.56482	0.950771	1.35694	5.4538	5.51493	1.69038	1.8831	4.51488	4.67666	3.76853	3.72973	4.57261	4.59349	3.9132	3.88608	5.75599	5.49438	0.973814	1.69533	5.51806	5.43999	2.05639	1.61944	4.21685	4.43283	3.9855	4.08148	4.31068	4.56297	3.91355	3.88339	ME4	yellow	DOF3.4	Dof zinc finger protein DOF3.4;DOF3.4;ortholog
	Solyc02g090310.1	6.02443	5.88279	2.78162	2.38702	5.66833	5.52739	3.5063	3.36223	5.05423	4.99209	4.70295	4.93302	5.29261	5.33707	5.07863	5.03801	5.99625	5.91157	3.36432	3.39284	5.67019	5.68164	3.34219	3.52352	5.47126	5.50759	5.26059	5.15717	5.32873	5.14274	5.07796	5.18519	ME4	yellow	DOF3.1	Dof zinc finger protein DOF3.1;DOF3.1;ortholog
	Solyc02g090430.2	3.37281	3.3261	7.12337	7.17517	2.61334	2.29684	2.99396	2.95901	3.45343	3.36799	6.06149	6.10237	2.33075	2.3348	2.59551	2.5728	3.1629	3.27054	5.8191	5.87391	2.02595	2.11376	2.81081	2.85375	3.13291	3.14542	5.58679	5.49519	1.80458	1.79639	2.67998	2.59605	ME10	purple	MAPKKK5	Mitogen-activated protein kinase kinase kinase 5;MAPKKK5;ortholog
	Solyc02g090440.2	0	1.99205	0	3.58007	4.49458	3.62838	4.74055	4.04942	2.04389	2.85038	1.94766	3.8055	4.4591	3.78549	4.56288	4.1289	2.86254	1.91366	0	2.90753	3.45396	4.10468	3.06068	3.15381	2.16819	0	0	4.07332	4.05269	2.9878	3.85498	3.56355	ME7	black	CPL1	RNA polymerase II C-terminal domain phosphatase-like 1;CPL1;ortholog
	Solyc02g090460.2	4.97304	4.9785	3.68918	4.24297	4.34807	4.05732	4.28065	4.05571	5.2635	4.89079	5.84818	6.15018	4.33155	4.51199	5.34684	5.12406	4.80834	4.49239	4.38508	3.8524	3.80848	4.38985	3.24339	3.7873	5.13623	4.9682	6.05383	5.66509	5.07484	4.94101	5.14575	5.16133	ME0	grey	At4g09690	Cysteine/Histidine-rich C1 domain family protein;At4g09690;ortholog
	Solyc02g090490.2	4.03387	4.12428	6.95231	6.98499	3.61552	3.95376	7.57215	7.55516	5.16096	5.16891	6.63092	6.56984	6.17212	6.21504	7.15944	7.13403	3.72518	3.71661	6.97641	6.94356	3.45086	3.4722	7.08419	7.1243	4.93405	5.01895	6.37929	6.32465	6.02875	6.06239	6.90292	6.88365	ME2	blue	PLP2	Patatin-like protein 2;PLP2;ortholog
	Solyc02g090930.2	4.64459	4.62108	2.5502	2.96212	5.13006	5.03848	3.36459	3.45932	5.53925	5.37968	5.50902	5.55614	5.98838	5.96727	6.11251	6.10465	5.63346	5.53916	2.93644	2.89094	5.17885	5.24529	3.67535	3.68578	5.81439	5.79403	5.97794	5.94455	5.37452	5.33572	5.77968	5.89644	ME3	brown	At5g67050	Alpha/beta-Hydrolases superfamily protein;At5g67050;ortholog
	Solyc02g090980.1	0.716853	1.07187	3.94559	3.99378	1.19507	0.904286	4.37078	4.20617	0.672111	1.14577	2.97612	3.20827	0.968916	0.958247	2.3695	2.74143	0.939481	0.932296	4.4095	4.41057	0.993603	0.994752	3.88822	3.92381	1.10267	1.1041	2.13819	2.54087	1.29375	1.3341	2.37615	2.54789	ME4	yellow	MAPKKK19	Mitogen-activated protein kinase kinase kinase 19;MAPKKK19;ortholog
	Solyc02g090990.1	1.78999	1.58337	4.17953	4.18834	2.37174	2.6844	4.30236	4.11467	0.915996	1.54255	2.93234	2.71816	1.31253	1.1206	2.19396	2.55018	1.59065	2.20792	4.7127	4.89305	2.79187	2.43463	3.5718	3.66112	1.22272	1.28204	2.5936	2.3359	1.23264	1.05841	1.45427	2.37059	ME3	brown	MAPKKK19	Mitogen-activated protein kinase kinase kinase 19;MAPKKK19;ortholog
	Solyc02g091060.1	4.11398	0	4.02767	4.65718	2.52298	2.03252	3.63049	4.18533	2.14087	2.13815	0	2.18245	0	2.50899	0	0	2.97478	2.81697	3.86159	3.54496	2.21454	2.78915	2.32894	2.41974	4.33471	4.00192	4.09635	2.16332	2.14438	3.10651	0	0	ME0	grey	MIZ1	Protein MIZU-KUSSEI 1;MIZ1;ortholog
	Solyc02g091080.1	2.26072	2.30561	4.11086	4.09276	3.19967	2.87686	4.78319	4.86679	3.57844	3.66995	3.97153	4.07515	3.34015	3.42826	4.19831	4.21136	1.93676	2.15501	3.62065	3.48615	2.90727	2.70749	4.79439	4.86488	2.97627	2.981	4.10036	4.01292	3.49601	3.75856	4.45795	4.35757	ME5	green	DTX7	Protein DETOXIFICATION 7;DTX7;ortholog
	Solyc02g091180.1	1.25595	1.36925	5.4432	5.06999	1.94597	1.59949	4.18501	3.73364	2.26767	2.53924	5.03126	5.01977	3.18802	2.83536	4.18587	4.00609	2.80436	2.41638	2.67793	3.00964	1.54492	1.09852	2.43725	2.34378	2.04859	2.2407	4.48032	3.98792	2.49714	2.04053	3.11937	2.57345	ME1	turquoise	At1g12800	Nucleic acid-binding, OB-fold-like protein;At1g12800;ortholog
	Solyc02g091250.1	4.3428	3.90394	4.81682	4.81537	5.567	4.95015	6.33189	6.17074	4.80062	4.95776	5.31392	4.87954	5.29737	5.13657	6.1176	5.89287	4.87091	4.44333	4.64504	4.68191	5.2295	5.22194	5.53863	5.34099	4.9719	4.86295	5.69812	5.73618	4.81423	4.62421	4.28915	4.86034	ME0	grey	SKIP2	F-box protein SKIP2;SKIP2;ortholog
	Solyc02g091300.2	5.16963	5.07872	0	0.688915	5.02748	4.83	1.71383	0.523329	5.32539	5.1198	1.89425	1.96586	5.13217	5.28314	2.81688	2.69324	4.74562	4.75363	0.779614	1.13334	4.57422	4.71818	0.949123	1.23205	5.06876	5.1063	2.67387	2.70253	4.72922	4.66693	2.12908	2.24703	ME1	turquoise	HIPP20	Heavy metal-associated isoprenylated plant protein 20;HIPP20;ortholog
	Solyc02g091360.1	3.46791	3.10436	4.64364	4.79395	3.08561	3.72052	4.86244	5.19337	3.35342	3.3196	4.3329	4.24171	3.77605	3.59976	4.40992	4.3371	2.92296	3.47544	4.22018	4.35625	3.44745	3.90511	4.87462	5.18301	3.6198	3.49149	4.25841	3.71545	3.31927	4.0803	4.27125	4.47406	ME5	green	F15H11.21	At1g71015;F15H11.21;ortholog
	Solyc02g091380.1	0	1.59755	3.98778	3.92729	0	1.02286	3.53691	4.17562	3.53234	2.85533	4.42286	4.4667	2.61434	2.31798	2.97564	2.28942	0	0	5.23424	5.07906	0	0	3.84315	3.56787	2.10884	1.64688	4.61766	4.82926	1.60818	2.4675	3.77886	3.21239	ME8	pink	At1g18180	3-oxo-5-alpha-steroid 4-dehydrogenase (DUF1295);At1g18180;ortholog
	Solyc02g091500.1	5.40349	5.37157	6.8997	6.94469	4.41419	4.24018	7.23714	7.22213	5.50127	5.61051	6.39805	6.61724	4.88456	5.10982	5.93192	5.86484	5.97399	5.94232	5.59843	5.86628	4.87068	4.8594	5.8278	5.72151	5.61923	5.70261	5.76902	5.63767	4.52863	4.58976	4.84172	4.75684	ME1	turquoise	CML23	Probable calcium-binding protein CML23;CML23;ortholog
	Solyc02g091560.2	3.98893	3.96531	7.34078	7.37043	3.507	3.42021	6.6979	6.66696	4.98841	4.85411	5.38452	5.43989	3.395	3.5504	3.49912	3.69383	3.57565	3.55628	5.98815	5.9328	3.16237	3.24042	5.92305	5.85009	3.62834	3.65796	4.58882	4.3781	3.28927	3.31015	4.00352	3.92314	ME4	yellow	SHM1	Serine hydroxymethyltransferase 1, mitochondrial;SHM1;ortholog
	Solyc02g091670.1	5.13904	5.05583	6.15681	6.18297	4.829	4.68744	6.21832	6.29864	4.8552	4.85279	6.18988	6.37484	4.46551	4.71911	5.33249	5.46938	5.1297	4.9518	5.41304	5.63042	4.16649	4.38814	5.85277	5.85212	4.75576	4.80606	5.68948	5.60397	4.15474	4.32286	5.18734	4.99829	ME1	turquoise	AAD14519.1	Gb;AAD14519.1;ortholog
	Solyc02g091690.2	3.74302	3.58048	1.53463	1.46759	4.08109	3.99446	2.54799	2.43622	4.28886	4.23222	3.80523	3.87001	3.65659	3.57146	3.49511	3.36173	3.87723	3.54364	1.90174	2.22057	3.55401	3.57505	2.28893	2.55321	4.8117	4.73898	4.04756	3.87683	3.90083	3.95349	3.4385	3.61609	ME3	brown	BHLH61	Transcription factor bHLH61;BHLH61;ortholog
	Solyc02g091890.1	5.6203	5.51702	4.8936	4.82705	5.53852	5.44863	4.3749	4.39456	6.50581	6.555	5.37277	5.37223	6.60035	6.572	5.57754	5.65576	5.77444	5.73919	4.71926	4.6717	5.67965	5.64306	4.41326	4.48632	6.11905	6.10201	5.54181	5.51297	5.98731	5.95388	5.36888	5.35216	ME3	brown	At4g33740	Myb-like protein X;At4g33740;ortholog
	Solyc02g091920.2	0.89789	1.11515	3.64991	3.6626	4.02347	3.9125	4.46658	4.49095	4.85144	4.80969	5.46173	5.40646	4.32905	4.36462	6.15022	6.07735	0.864344	0.858311	2.15162	2.65321	1.51686	1.77566	4.99485	5.04025	3.92475	4.17378	5.64385	5.7045	3.94244	3.78019	5.44081	5.49375	ME9	magenta	XTH7	Probable xyloglucan endotransglucosylase/hydrolase protein 7;XTH7;ortholog
	Solyc02g092110.2	3.74206	4.08315	3.90667	3.91453	2.87294	2.3389	3.85524	3.81041	4.64779	4.14496	5.17147	5.20872	5.05244	5.26373	5.1791	4.74943	4.19031	4.1706	4.54015	4.35539	1.78455	2.29187	4.41735	4.53266	4.2727	4.4128	5.46381	5.30232	5.837	5.87042	5.39208	5.53738	ME6	red	PSK2	Phytosulfokines 2;PSK2;ortholog
	Solyc02g092120.2	2.60201	3.44961	2.48998	3.38628	2.20915	2.36576	3.78335	3.44585	3.45878	3.55867	3.06666	3.28134	3.73835	4.32116	3.9287	3.98433	3.38283	3.86936	3.05253	2.95897	2.67493	2.8215	3.07558	3.50281	3.24537	3.56355	3.68127	3.65295	4.70132	4.8149	4.4788	4.20716	ME6	red	At2g22942	Growth factor;At2g22942;ortholog
	Solyc02g092150.2	6.11446	6.28288	4.20875	4.23712	4.64603	4.48983	3.70993	3.85169	3.28246	3.1052	3.6783	3.54589	3.33709	3.05879	3.38292	3.41602	5.94615	6.03058	3.97485	3.91032	3.91989	4.04958	4.09882	3.93243	3.11276	2.86164	3.54808	3.51631	3.19241	3.58401	3.84981	3.78824	ME2	blue	ACR5	ACT domain-containing protein ACR5;ACR5;ortholog
	Solyc02g092210.1	5.56994	5.58865	4.43343	4.25527	5.55383	5.51466	4.19833	4.15752	4.72977	4.92333	3.59406	3.73635	4.88243	4.75139	3.57588	3.68383	5.25774	5.3815	4.26421	4.39802	4.84203	4.90811	4.39558	4.34953	5.12739	5.04896	3.79219	3.7342	4.65908	4.80371	3.50322	3.53551	ME2	blue	GT7	Putative glycosyltransferase 7;GT7;ortholog
	Solyc02g092220.1	8.43459	8.31302	3.2938	3.8674	7.55056	6.99058	3.24988	2.40497	7.16882	7.91783	5.22969	4.96845	6.90802	7.0123	5.4071	5.51762	8.2547	8.65814	2.969	4.83074	7.41865	7.57121	3.36057	2.9225	7.14635	7.01214	6.74885	6.01487	5.80883	6.25937	5.24858	4.82405	ME5	green	KIN7A	Kinesin-like protein KIN-7A;KIN7A;ortholog
	Solyc02g092530.2	3.73559	4.09991	6.58368	6.65199	4.33438	4.1039	6.23986	6.31372	4.56657	4.67325	6.25723	6.25884	4.71644	4.80639	5.82576	5.80709	3.64026	3.71116	6.53344	6.5382	4.18552	4.13402	6.39739	6.37515	4.87089	4.74351	5.93566	5.94757	4.89717	4.88401	6.01733	6.15243	ME5	green	At4g37550	Acetamidase/Formamidase family protein;At4g37550;ortholog
	Solyc02g092550.2	5.78974	5.89659	7.80309	7.87717	6.43506	6.47249	7.70858	7.81426	6.9386	6.92555	7.9634	8.05629	7.11416	7.07693	8.06202	8.10149	5.34579	5.42498	8.11282	8.09523	5.95106	6.01437	8.15372	8.25785	6.98598	7.01822	8.02355	8.00279	7.01703	7.04876	8.03303	8.02477	ME2	blue	LBD38	LOB domain-containing protein 38;LBD38;ortholog
	Solyc02g092560.2	6.19203	6.15944	7.37772	7.38089	6.34253	6.27339	7.31337	7.3095	6.21432	6.23494	6.90784	6.95962	6.23377	6.19493	6.69474	6.61905	5.8369	5.8316	6.98979	6.9426	6.06578	6.10621	7.42425	7.39921	5.95305	5.94412	6.66042	6.63679	6.15325	6.1303	6.84137	6.79286	ME1	turquoise	At5g67385	BTB/POZ domain-containing protein At5g67385;At5g67385;ortholog
	Solyc02g092580.2	5.68763	5.78941	8.27344	8.33164	6.91606	6.87351	8.85476	8.89117	8.51282	8.51844	8.23231	8.27553	8.48687	8.48565	9.02036	9.02807	5.23788	5.42202	8.5332	8.50097	6.47755	6.51166	8.73923	8.79046	8.91183	8.88962	8.81877	8.74244	8.36484	8.40489	9.0468	9.14998	ME2	blue	PER73	Peroxidase 73;PER73;ortholog
	Solyc02g092600.2	5.13749	5.131	5.38811	5.67015	3.60962	3.47904	4.30157	4.33145	4.44034	4.51275	4.99409	5.02292	3.33237	3.5617	3.59296	3.44701	4.89022	4.84678	5.15164	5.07916	3.52877	3.77988	3.88302	3.8806	4.43488	4.29205	5.01707	5.07023	3.34403	3.50222	3.49927	3.63473	ME7	black	At5g67385	BTB/POZ domain-containing protein At5g67385;At5g67385;ortholog
	Solyc02g092610.2	4.54474	4.37924	4.99502	5.11815	2.9646	3.21008	3.7506	3.36448	4.06878	4.19542	4.68298	4.44767	3.14521	3.3956	2.53835	3.09925	4.5656	4.3956	4.80242	4.68206	3.07051	3.01725	3.50658	3.23054	4.0174	4.34749	4.34558	4.6095	3.14541	3.26251	3.41947	3.23828	ME7	black	At5g67385	BTB/POZ domain-containing protein At5g67385;At5g67385;ortholog
	Solyc02g092620.2	4.74982	4.20283	5.59753	5.57489	3.43718	3.42487	4.0518	3.79692	4.56611	4.42405	5.0508	5.11634	3.57611	3.43438	3.58775	3.44339	4.72875	4.79947	5.10885	5.19465	3.48947	3.62183	3.91487	4.05632	4.55857	4.45036	4.95275	4.64459	3.53728	3.74783	3.8938	3.73174	ME7	black	At5g67385	BTB/POZ domain-containing protein At5g67385;At5g67385;ortholog
	Solyc02g092650.2	3.89173	2.22174	3.80244	0	2.67544	3.50537	2.90579	0	0	3.11542	2.16332	2.31114	3.52008	0	0	0	4.3421	0	4.03185	4.39267	0	0	3.33282	3.44252	2.41431	2.39471	2.47764	4.06555	2.28142	3.79816	3.21462	2.44759	ME0	grey	At3g48200	Putative uncharacterized protein At3g48200;At3g48200;ortholog
	Solyc02g092670.1	4.69794	4.76585	6.86167	6.86455	4.37242	4.37271	5.73661	5.81584	5.16569	5.17776	6.46425	6.39353	5.147	5.00939	5.79242	5.76791	4.64551	4.54675	6.56251	6.53831	4.49477	4.54739	5.70636	5.76819	5.60253	5.64149	6.30084	6.30993	5.29329	5.22472	5.79926	5.79827	ME8	pink	SBT1.7	Subtilisin-like protease SBT1.7;SBT1.7;ortholog
	Solyc02g092700.2	3.34106	3.48167	5.82975	5.85848	3.20094	3.31883	4.83712	4.7638	3.99568	4.08309	5.22576	5.2075	3.7356	3.48872	4.70804	4.51899	2.93716	2.80731	5.45192	5.35889	2.77718	2.83271	5.06757	5.16878	3.11899	3.18593	4.76289	4.79183	3.92112	3.73471	5.0047	5.01428	ME1	turquoise	CGLD27	DUF1230 family protein (DUF1230);CGLD27;ortholog
	Solyc02g092710.2	4.57083	4.76923	6.09382	6.09894	4.86372	4.83804	5.79004	5.83919	4.79722	4.90913	5.13436	5.16397	4.86865	4.86804	4.94845	4.8882	4.39031	4.24626	5.99759	5.96222	4.58549	4.86537	5.90067	5.95831	4.81263	4.73855	5.09824	4.89997	4.85275	4.91013	4.99792	5.00701	ME4	yellow	P4H9	Probable prolyl 4-hydroxylase 9;P4H9;ortholog
	Solyc02g092860.2	1.5706	1.56772	2.5014	2.50621	5.64889	5.70221	6.87402	6.89759	3.25186	3.13769	2.94815	2.62456	6.63692	6.56381	6.64433	6.60706	2.05534	2.35941	3.0445	3.2678	5.98238	5.93926	6.76325	6.79675	2.95121	2.94613	2.53299	2.66076	6.78424	6.82955	6.61626	6.76971	ME7	black	At1g66540	At1g66540;At1g66540;ortholog
	Solyc02g092930.1	5.6474	5.74056	7.20181	7.28598	5.6617	5.72051	7.15908	7.18391	5.22461	5.35254	6.7404	6.70332	5.01454	5.1207	5.72756	5.80363	5.7156	5.69374	6.36857	6.35747	5.54781	5.55252	6.15965	6.15306	4.88442	4.75816	5.63223	5.60911	4.80206	4.85636	5.20549	5.22663	ME3	brown	C7A10.100	MYB transcription factor;C7A10.100;ortholog
	Solyc02g092950.2	5.25114	5.24427	3.68248	3.73343	5.56072	5.56918	3.9674	4.28608	5.1692	5.06239	4.02596	4.05862	5.05149	5.03063	4.57517	4.54821	5.28406	5.28848	3.62471	3.65983	5.63374	5.47952	4.07085	4.21272	4.91839	4.88689	4.26401	4.10445	5.04411	4.88338	4.4475	4.33853	ME1	turquoise	EB1C	Microtubule-associated protein RP/EB family member 1C;EB1C;ortholog
	Solyc02g093090.1	3.40388	3.62615	0.717121	0.202578	3.05023	2.91694	0.942578	0.405603	6.10412	6.12051	3.2511	3.4178	6.54982	6.49868	4.67289	4.55029	3.98746	3.77646	0.340347	0.327138	4.39096	4.575	1.25569	1.58586	4.94077	5.04146	3.18702	3.22088	5.56155	5.36061	4.34691	4.28382	ME3	brown	IRX15-L	Protein IRX15-LIKE;IRX15-L;ortholog
	Solyc02g093230.2	4.34356	4.42518	3.46442	3.75187	2.79383	2.81	3.85893	3.89426	5.96757	5.99329	4.90943	5.13936	5.39275	5.51831	5.0736	4.76066	4.70883	4.33775	4.14213	4.39719	3.38185	3.73003	3.91792	3.63555	4.95057	5.05852	4.79374	4.74388	4.53982	4.65616	4.15219	4.36452	ME3	brown	CCOAOMT1	Caffeoyl-CoA O-methyltransferase 1;CCOAOMT1;ortholog
	Solyc02g093250.2	2.21298	3.16285	4.28826	4.21323	2.31824	2.73323	4.64963	4.88077	5.38732	5.47733	5.6305	5.60843	5.74277	5.82844	5.88064	5.77771	3.46169	3.16724	5.24244	5.27727	3.26444	3.02966	4.5194	4.6823	5.1146	5.06082	5.51102	5.82653	5.03444	5.15047	5.35954	5.47284	ME9	magenta	CCOAOMT1	Caffeoyl-CoA O-methyltransferase 1;CCOAOMT1;ortholog
	Solyc02g093610.2	5.2883	5.37621	3.38056	3.14398	5.03501	4.94271	3.84956	3.75632	5.63219	5.60948	5.33198	5.26956	5.52318	5.54459	5.21535	5.14286	5.4825	5.27193	4.28482	4.27965	5.29189	5.16477	3.88862	4.07204	6.09862	6.1397	5.86228	5.75184	5.32623	4.93174	5.24803	5.13675	ME3	brown	At5g14360	At5g14360;At5g14360;ortholog
	Solyc02g093700.2	5.27347	5.43339	3.17888	3.34199	4.58493	4.51099	2.4674	2.38554	2.17805	2.202	2.84803	3.05506	2.90163	3.0082	2.91797	2.21765	3.89346	3.86935	3.56691	3.42448	3.83812	3.64836	2.41743	2.50263	2.72613	2.91262	3.40369	3.0061	3.18842	2.99048	2.72517	2.83226	ME2	blue	At5g40670	Cystinosin homolog;At5g40670;ortholog
	Solyc02g093850.2	4.92419	4.73183	2.67142	2.65845	4.76483	4.57973	2.34281	2.26637	4.26012	4.43117	3.08738	3.17457	4.50327	4.3406	3.4245	3.49085	4.67233	4.7239	2.18183	2.15748	4.59255	4.68387	1.92662	2.33804	4.41548	4.35041	3.20057	3.07231	4.28114	4.12439	3.19385	3.36286	ME1	turquoise	F4P13.30	Ankyrin repeat family protein;F4P13.30;ortholog
	Solyc02g093890.1	5.25335	5.22406	2.34118	1.79858	4.24837	4.36173	1.88862	1.79598	2.62429	2.83186	1.55038	1.31638	1.49176	1.41559	1.21029	0.409555	5.81945	5.50507	1.86779	1.62397	4.77926	4.6731	1.71008	1.80445	1.72399	2.08773	1.54967	1.58521	1.89919	2.12714	0.862701	0.950822	ME2	blue	MXI22.7	Putative uncharacterized protein;MXI22.7;ortholog
	Solyc02g093960.2	4.65432	4.78783	4.84035	4.72482	4.97726	4.86552	4.18956	4.1946	4.41347	4.29092	2.64985	2.82492	4.27768	4.14297	2.96827	2.85277	4.80477	4.91014	4.02672	3.78898	5.02342	5.05343	4.38404	4.30721	4.67652	4.70975	2.76799	2.7035	4.69651	4.52865	3.13854	3.23268	ME6	red	MAC12.31	Endosomal targeting BRO1-like domain-containing protein;MAC12.31;ortholog
	Solyc02g093970.2	3.44382	3.56185	5.8032	5.93968	3.87279	3.90057	4.92311	4.86091	4.82871	4.85972	4.96658	5.00238	4.47983	4.46231	4.57993	4.39074	3.60566	3.62432	5.03962	5.15239	3.90184	3.88623	4.33164	4.42353	4.89136	4.90191	4.65297	4.66968	4.12914	4.12348	3.89538	4.06672	ME8	pink		#N/A
	Solyc02g094030.2	6.85676	7.05099	6.49577	6.46134	6.0652	5.87107	6.0163	6.1231	5.77991	5.78608	6.23235	6.14977	4.91624	5.01099	5.56686	5.54059	6.6228	6.51473	6.52173	6.46578	5.64397	5.55272	5.7541	5.8606	5.58448	5.69025	6.26189	6.17763	5.22458	5.16784	5.63329	5.64857	ME6	red	CW14	CW14 protein;CW14;ortholog
	Solyc02g094050.2	5.56897	5.66029	0.811039	0.615515	4.79443	4.77227	1.57799	0.96541	7.56944	7.48892	4.73142	4.53885	7.51572	7.60203	5.68208	5.64379	6.09064	6.10754	0.39207	0.803158	6.42132	6.38485	1.39259	1.97746	6.20994	6.28415	4.42961	4.50097	6.50735	6.2421	5.11324	5.15297	ME3	brown	At3g27200	At3g27200;At3g27200;ortholog
	Solyc02g094180.2	2.65311	2.53421	4.21608	4.02594	1.76046	2.1635	4.43807	4.54907	3.64302	3.44686	4.49754	4.5731	4.00255	4.45269	4.53882	4.388	2.91959	2.71627	3.81069	3.86194	2.39473	2.26695	4.20229	4.16468	4.23094	4.29219	5.02296	4.95485	4.60581	4.70131	5.0781	5.16968	ME9	magenta	PER73	Peroxidase 73;PER73;ortholog
	Solyc02g094190.2	4.1381	4.10724	6.55149	6.5618	4.67283	4.65773	6.48528	6.4937	5.01299	5.0238	6.3773	6.32478	5.5178	5.53401	6.36785	6.36957	3.65647	3.67244	6.2835	6.29991	4.27108	4.34129	6.65844	6.63463	5.17982	5.15354	6.26858	6.21988	5.29382	5.35772	6.31315	6.31188	ME5	green	F1C9.29	F1C9.29 protein;F1C9.29;ortholog
	Solyc02g094210.1	5.88686	5.76969	5.04475	4.25139	5.80588	4.64147	0	4.1979	4.80501	5.84908	5.63488	4.83512	4.77226	6.3637	4.91708	4.75296	5.55139	5.36868	3.81925	0	6.53554	5.64447	3.61136	0	6.01773	6.27419	3.67206	4.94321	5.30591	5.79501	4.97208	5.06973	ME4	yellow	F28J7.27	F1C9.28 protein;F28J7.27;ortholog
	Solyc02g094330.2	3.42905	3.67043	3.05635	3.0471	5.43583	5.69765	3.47117	3.70868	5.76769	5.72118	4.0362	3.96569	5.84218	5.82659	4.15863	4.15884	3.46834	3.64209	2.07089	2.44587	5.53956	5.43142	3.15143	2.92043	5.51256	5.55606	4.29555	4.51927	5.73601	5.64223	4.10651	4.11037	ME3	brown	At3g26960	Pollen Ole e 1 allergen and extensin family protein;At3g26960;ortholog
	Solyc03g005070.1	0	7.45227	0	0	0	0	0	0	0	0	0	0	0	0	0	0	8.35948	7.20313	0	0	0	0	0	0	0	0	0	7.68592	0	0	0	0	ME0	grey	ATR	Serine/threonine-protein kinase ATR;ATR;ortholog
	Solyc03g005190.2	3.30579	3.39171	4.79476	4.88423	3.99059	4.0267	5.62573	5.5042	4.41791	4.09377	4.59252	4.78678	4.41397	4.46479	5.41151	5.31676	3.44767	3.12431	4.49126	4.63278	3.6756	3.79479	5.39248	5.39167	3.6044	3.72494	4.58554	4.41918	4.18525	4.23862	5.27752	5.27908	ME5	green	dl3485w	Ferredoxin;dl3485w;ortholog
	Solyc03g005330.1	2.24045	2.06028	5.48116	5.57258	1.82325	1.94458	4.38654	4.28769	1.77464	1.62183	4.37511	4.54193	2.20234	1.84947	3.40283	3.64851	2.49399	2.22099	5.53848	5.445	1.87217	2.1694	4.1701	4.12068	2.00554	2.36696	3.73761	3.90292	1.75299	1.93908	3.23051	3.02442	ME1	turquoise	CIPK7	CBL-interacting serine/threonine-protein kinase 7;CIPK7;ortholog
	Solyc03g005450.2	4.77909	4.58221	6.20736	6.20984	5.08726	5.01557	6.91504	6.97131	3.8221	3.75585	5.81057	5.89908	5.40076	5.31164	6.09896	6.05376	4.29347	4.40892	5.84803	5.82866	5.03919	5.0503	7.19627	7.2367	4.4636	4.46832	5.73808	5.71372	5.70233	5.67627	6.44876	6.39313	ME5	green	CSLG3	Cellulose synthase-like protein G3;CSLG3;ortholog
	Solyc03g005730.2	6.55119	6.58489	7.18579	7.30497	7.19332	7.12548	8.44913	8.44367	6.79358	6.74101	7.02678	7.032	7.31118	7.31515	7.75395	7.79163	6.55104	6.48546	7.10327	7.10532	7.26493	7.27903	8.3427	8.33869	6.85437	6.82445	6.92887	6.94273	7.45517	7.44155	7.8437	7.85848	ME5	green	IIL1	3-isopropylmalate dehydratase large subunit, chloroplastic;IIL1;ortholog
	Solyc03g005760.1	7.20397	7.59431	9.37359	9.38656	6.32485	6.48678	8.95247	8.9995	8.75783	8.70002	9.41131	9.35056	9.04612	8.93737	9.80804	9.72162	6.25987	6.18319	9.54372	9.5059	6.71783	6.62897	9.48402	9.67437	8.63316	8.58569	9.4789	9.4673	8.84702	8.78979	9.76899	9.91086	ME2	blue		#N/A
	Solyc03g005770.1	4.0442	4.72396	8.10402	8.1584	3.48464	3.58328	7.29889	7.23111	8.04266	7.98527	8.54318	8.50062	7.14264	7.07835	8.52952	8.43331	2.79987	3.01313	8.21824	8.14188	3.6647	3.50169	7.91964	7.94698	7.79441	7.69158	8.57631	8.58096	7.06248	6.84533	8.61926	8.418	ME2	blue		#N/A
	Solyc03g005780.1	2.39775	3.00988	7.25808	7.2623	2.68157	2.84989	7.05547	7.0827	7.13587	7.10186	7.41864	7.40625	6.55473	6.59793	8.06544	7.99591	1.39313	1.4515	6.5822	6.49203	2.4278	1.91852	7.40114	7.51047	6.29693	6.34942	7.3831	7.38072	6.2237	6.32237	7.91524	7.92645	ME2	blue		#N/A
	Solyc03g005790.2	1.4785	1.06486	4.79723	4.67498	0.685931	0.66491	3.26264	3.47961	5.12394	5.31061	6.01402	6.12728	2.81197	3.15201	4.67202	4.45904	1.01825	1.16655	4.16577	3.89526	0	0	4.01712	3.90184	4.52402	4.53011	5.89621	5.86038	2.88587	2.79832	4.78362	4.64465	ME2	blue	LHCB1.2	Chlorophyll a-b binding protein 3, chloroplastic;LHCB1.2;ortholog
	Solyc03g005830.2	4.7193	4.45047	4.36088	4.33999	4.83653	4.725	4.21598	4.08776	6.13979	6.2453	4.56201	4.6831	6.7255	6.71302	5.3629	5.22084	5.06181	4.90917	4.30359	4.29196	5.3333	5.24637	4.17061	4.1311	5.35452	5.39924	4.80248	4.67035	5.69795	5.60452	5.19866	5.15334	ME3	brown	RWA4	Protein REDUCED WALL ACETYLATION 4;RWA4;ortholog
	Solyc03g005980.2	5.20422	5.33132	2.66005	2.89079	4.36122	4.2479	3.2142	2.91992	6.11306	5.95285	4.36196	4.41342	5.89592	5.78216	4.15138	4.39097	5.2447	5.29336	2.82394	2.71187	4.44291	4.45653	3.07143	3.41309	5.80715	5.67977	5.27349	5.28021	6.19387	6.28077	4.44686	4.61288	ME4	yellow	NIP1-2	Aquaporin NIP1-2;NIP1-2;ortholog
	Solyc03g006080.2	2.22283	2.16345	3.69519	3.66468	1.29086	1.32172	3.48705	3.39235	4.50339	4.59068	4.66009	4.61677	4.3004	4.11328	3.97913	4.01202	2.7155	2.75889	3.85929	3.91688	1.64335	1.41249	3.49589	3.4347	4.39771	4.48349	4.92461	4.89302	3.93549	3.8737	4.11984	4.03542	ME2	blue	RKS1	G-type lectin S-receptor-like serine/threonine-protein kinase RKS1;RKS1;ortholog
	Solyc03g006130.2	4.2689	4.22352	6.0374	5.97376	3.4512	3.5184	5.42167	5.2619	4.72202	4.6736	5.55934	5.66024	4.39562	4.28894	4.75466	4.6701	4.45232	4.27864	5.46481	5.46386	3.69329	3.47169	5.33193	5.25862	4.67716	4.77285	5.20733	5.17242	3.934	3.9374	4.57222	4.50741	ME8	pink	MDIS1	Protein MALE DISCOVERER 1;MDIS1;ortholog
	Solyc03g006210.1	1.41344	1.29275	3.64105	3.72569	2.66352	2.82369	5.61727	5.47478	2.31845	2.6132	2.66703	2.80914	3.4897	3.4904	3.4826	3.57555	1.15958	1.02353	3.88489	3.76013	1.98986	1.8528	5.46532	5.66276	3.0734	3.32409	3.41287	3.63587	3.30811	2.99352	4.20549	3.8859	ME5	green	At1g06260	Cysteine proteinases superfamily protein;At1g06260;ortholog
	Solyc03g006250.2	4.06565	4.03554	2.40822	2.60036	3.33652	3.65665	3.6514	3.57209	4.8644	4.82442	5.42804	5.54905	6.00164	6.05697	6.04245	6.01632	4.64517	4.76661	3.52614	3.53643	3.93017	3.9379	3.54544	3.46995	5.35015	5.27913	5.81533	5.77207	6.02395	5.86734	6.11825	6.09913	ME6	red	At1g28590	GDSL esterase/lipase At1g28590;At1g28590;ortholog
	Solyc03g006290.2	3.46015	3.45114	0.477852	0.820824	3.07123	3.29105	1.6722	0.867927	4.70654	4.47038	1.8929	2.21017	4.78498	4.62025	3.18831	2.91742	3.52164	3.37142	0.491284	0.719557	3.97402	3.87798	1.35137	1.2625	3.8241	4.02579	1.85907	2.33803	4.31211	4.3532	2.74402	3.05247	ME3	brown	EML	F14O23.11 protein;EML;ortholog
	Solyc03g006360.2	6.10718	6.09586	4.61254	4.65705	3.4583	3.49738	3.00614	3.14652	1.76499	1.85009	3.41436	3.05956	0.230792	0.467238	0	0.809552	6.47903	6.3446	4.40638	4.12998	3.01036	2.85708	3.70878	3.93589	2.09263	1.92397	2.59807	2.73365	0.954335	1.03655	1.20772	0.236439	ME6	red	DRMH1	Dormancy-associated protein homolog 1;DRMH1;ortholog
	Solyc03g006490.2	3.54689	3.48326	7.62424	7.63643	3.33639	4.08395	8.93147	8.90126	6.60253	6.5474	8.33485	8.40997	7.30148	7.38014	8.49578	8.40033	3.35562	3.45356	7.05918	7.10571	3.34826	3.42112	9.04505	9.05967	6.94197	6.91528	8.10419	8.12091	6.98462	6.89883	8.38401	8.44705	ME2	blue	At4g27450	AT4g27450/F27G19_50;At4g27450;ortholog
	Solyc03g006630.2	2.24926	2.61199	4.39497	4.28303	1.82585	2.3169	3.72365	3.84488	1.7457	1.76953	3.34926	3.33452	2.47231	2.11908	3.06923	2.87951	2.07338	2.33022	4.09676	4.07595	2.22259	1.9527	3.35196	3.27202	1.91566	1.43711	2.91379	2.72752	2.56788	2.50476	2.94837	3.1125	ME1	turquoise	SPHK1	Sphingosine kinase 1;SPHK1;ortholog
	Solyc03g006700.2	5.10325	5.31077	7.69773	7.81756	4.91089	5.14472	8.3785	8.40467	7.06126	7.07053	7.63286	7.60867	7.8918	7.9983	8.4214	8.40623	5.75622	5.63921	7.95536	7.96371	6.1238	5.95682	8.44284	8.46307	7.42548	7.44113	8.17615	8.17134	8.92423	9.00308	9.20672	9.25565	ME9	magenta	PER52	Peroxidase 52;PER52;ortholog
	Solyc03g006810.2	5.89149	6.00822	1.40783	1.14012	4.48701	4.38873	2.26641	1.42756	7.30942	7.28461	4.78191	5.1532	7.12592	7.01407	5.86712	5.75886	6.67651	6.55145	1.04643	1.453	6.68257	6.57849	2.00293	2.03741	5.41458	5.28641	4.44586	4.81633	6.32692	6.30125	5.4359	5.48	ME3	brown	PER66	Peroxidase 66;PER66;ortholog
	Solyc03g006870.2	5.11722	5.17067	4.09193	4.26058	6.2199	6.17736	4.27108	4.21107	4.40487	4.40657	3.94889	4.20177	4.11167	4.18468	4.22532	4.29963	4.86142	4.798	3.90653	4.05028	6.08846	6.08333	4.10583	4.16945	4.47713	4.39246	4.02631	4.03306	4.33383	4.28408	4.07011	4.30586	ME2	blue	PGMP	Phosphoglucomutase, chloroplastic;PGMP;ortholog
	Solyc03g006970.1	4.82641	4.82198	3.20547	3.20356	4.74677	4.81582	3.07471	3.10504	5.36075	5.44318	4.49209	4.43922	5.2452	5.25295	4.25698	4.17481	5.10193	5.09792	3.41896	3.35659	5.14377	5.24126	2.92618	2.93876	5.0565	5.10378	4.37292	4.32808	4.95131	4.99569	3.92242	3.88369	ME4	yellow	SBT1.3	Subtilisin-like protease SBT1.3;SBT1.3;ortholog
	Solyc03g007130.2	4.59118	4.63228	2.62703	2.67812	4.71954	4.56627	3.00567	2.86346	4.47175	4.33968	3.24214	3.20215	4.26655	4.08116	3.20275	3.42305	4.61456	4.69315	2.65831	2.74428	4.70662	4.78994	2.69075	3.14706	4.5733	4.5892	3.45097	3.29938	4.2241	4.09256	3.37792	3.51586	ME1	turquoise	MAP65-3	65-kDa microtubule-associated protein 3;MAP65-3;ortholog
	Solyc03g007200.1	1.96888	1.9394	1.17638	1.21842	3.72385	3.63424	4.49146	4.69659	3.7544	3.50721	1.75068	1.90457	4.83675	4.72002	4.93498	5.04253	2.47432	2.43132	1.11854	0.457973	3.62703	3.45986	4.66928	4.37194	3.68655	3.43939	1.91021	2.35841	4.3356	4.15331	4.538	4.67724	ME7	black	P2	NADP-dependent alkenal double bond reductase P2;P2;ortholog
	Solyc03g007220.2	4.04655	4.06723	4.86121	4.78378	2.96297	2.84623	4.48818	4.54519	6.03159	5.94024	6.16783	6.12471	5.11279	5.41477	5.66413	5.73554	3.76325	3.91144	5.7072	5.43333	3.35124	3.05419	4.49917	3.89247	5.41089	5.38608	6.29862	6.31163	4.53561	4.71223	5.71174	5.32609	ME2	blue	At5g01230	Putative tRNA (cytidine(32)/guanosine(34)-2'-O)-methyltransferase;At5g01230;ortholog
	Solyc03g007230.2	9.55792	9.65728	4.61282	4.76529	8.13253	8.14545	2.039	2.04048	6.36447	6.35823	4.33455	4.20322	4.2695	4.1853	2.56116	2.58596	9.51332	9.3932	4.13364	4.28315	7.76442	7.75996	2.17581	2.35368	5.3085	5.32968	3.60926	3.61328	4.6398	4.65198	2.3541	2.5971	ME9	magenta	PP2CA	Protein phosphatase 2C 37;PP2CA;ortholog
	Solyc03g007240.2	7.15728	7.19551	5.70653	5.71046	7.296	7.30387	6.01564	6.02719	6.79284	6.8416	6.01769	6.05035	6.88913	6.87389	6.31913	6.18881	8.32596	8.32371	5.76818	5.69032	8.10961	8.1529	6.14527	6.2494	6.50892	6.58691	6.12323	6.09976	7.02513	7.04629	6.26521	6.31711	ME8	pink	SPMS	Spermine synthase;SPMS;ortholog
	Solyc03g007290.2	2.6431	3.00692	1.14978	1.33167	2.72142	2.51697	1.51648	1.51572	4.12568	4.2024	3.04571	2.70454	4.51154	4.17758	3.40741	3.03375	2.78812	2.7777	2.61114	2.36075	3.13076	3.32096	1.78288	1.74815	3.51531	3.17684	2.85878	3.25649	4.22408	4.37708	3.07402	3.0652	ME3	brown	TPPG	Probable trehalose-phosphate phosphatase G;TPPG;ortholog
	Solyc03g007370.2	2.63101	2.72325	5.36131	5.34302	2.95152	2.64364	4.444	4.54799	4.25104	4.25601	4.99538	5.03525	4.47812	4.43767	4.68484	4.79831	2.45792	2.69131	5.19027	5.22509	2.60948	2.83675	4.83987	4.81019	4.12103	4.19195	5.0212	5.03273	4.91797	4.84979	5.3634	5.44879	ME2	blue	SIGE	RNA polymerase sigma factor sigE, chloroplastic/mitochondrial;SIGE;ortholog
	Solyc03g007870.2	5.84026	5.88789	7.78912	7.78681	5.58304	5.50897	7.23113	7.1564	6.23845	6.16448	7.6586	7.71881	5.76949	5.93472	6.71545	6.63674	5.79865	5.64275	7.62602	7.55237	5.23156	5.27544	7.11735	7.04105	6.33273	6.20871	7.46085	7.39372	6.34056	6.29461	7.16915	7.16835	ME8	pink	RUK	Serine/threonine-protein kinase RUNKEL;RUK;ortholog
	Solyc03g007960.2	6.26641	6.46966	0.664025	0.8282	5.96621	5.96964	0.919974	1.03477	4.09535	4.01769	1.90142	1.53719	4.19042	4.06602	1.99312	1.99772	6.37805	6.34647	0.826715	0.869198	5.92331	5.95822	1.1182	1.03582	3.65223	3.65623	2.55044	2.36189	3.38791	3.79156	1.40224	1.57662	ME5	green	CHY2	Beta-carotene 3-hydroxylase 2, chloroplastic;BETA-OHASE 2;ortholog
	Solyc03g019690.1	0	0.263093	5.17817	5.19972	0.524832	0.517586	4.3867	4.28713	3.25666	3.08423	5.50094	5.57524	4.57257	4.57873	5.18465	4.98773	0.245975	0	5.67873	5.69319	0.262713	0.239053	4.92293	4.76962	5.31619	5.35268	6.25434	6.17523	6.80941	6.82989	6.88988	6.98449	ME2	blue	At1g72540	Putative receptor-like protein kinase At1g72540;At1g72540;ortholog
	Solyc03g019790.2	3.45919	3.10839	2.13945	2.38883	3.54593	3.55578	1.90314	2.10584	4.68091	4.84825	3.81206	3.87049	3.84551	4.00101	3.32451	3.45623	3.29556	3.10673	1.9163	2.17051	3.34827	3.47017	2.3281	2.33185	4.81716	4.81091	4.10568	4.03249	3.38494	3.52983	3.36313	3.0059	ME3	brown	AGAL2	Alpha-galactosidase 2;AGAL2;ortholog
	Solyc03g019820.2	6.97889	7.19482	5.15353	5.06436	4.01179	3.78736	4.14532	3.56623	2.23777	2.34591	3.35616	3.16081	0.764672	0.288537	0.14885	0.284554	7.08913	6.94324	3.46277	3.47489	3.06276	3.09587	3.92246	4.21621	1.52889	1.81543	2.30009	2.37095	0.628163	0.595066	1.40152	1.56889	ME6	red	TIP3-2	Probable aquaporin TIP3-2;TIP3-2;ortholog
	Solyc03g019890.2	6.23741	6.08849	4.15227	4.23123	5.64173	5.49384	4.87911	4.8092	4.9125	4.96063	4.79824	4.73125	5.2345	5.08077	5.80949	5.81642	5.72653	5.75574	3.50139	3.47422	4.98078	4.96251	5.06642	4.96233	5.17591	5.18156	5.09215	5.15308	4.95881	5.02568	5.43773	5.37442	ME4	yellow	BGAL10	Beta-galactosidase 10;BGAL10;ortholog
	Solyc03g019950.2	6.62739	6.49328	4.94248	4.9855	6.32824	6.30244	4.75169	4.97352	5.65761	5.66799	5.09587	5.08393	5.59166	5.43868	5.06367	5.16312	6.56262	6.48839	5.09613	4.97137	6.20755	6.1124	4.96771	5.07262	5.29859	5.35685	5.00879	5.10537	5.41837	5.359	5.16725	5.15076	ME2	blue	At1g17940	At1g17940;At1g17940;ortholog
	Solyc03g020010.1	0.560731	0.90775	3.50545	3.32118	0.567992	2.10517	7.51758	7.71089	5.14892	5.07794	6.32138	6.31474	6.45363	6.32782	7.09319	6.89674	1.94758	1.84472	5.41521	5.26757	2.59422	2.61598	6.61417	6.55558	6.44953	6.53163	7.2922	7.35883	6.55261	6.55116	7.62177	7.75158	ME9	magenta	KTI2	Kunitz trypsin inhibitor 2;KTI2;ortholog
	Solyc03g020030.2	0.561825	0.797014	5.00269	4.88636	0.565199	0.400047	5.13599	5.17212	1.97184	1.82028	3.51054	3.51731	4.13859	4.37377	5.41967	5.38295	0.184003	0.61892	4.97834	4.78721	0.197298	0.179978	5.59126	5.81482	3.27149	3.44975	3.9865	3.84804	5.37252	5.21134	6.16415	6.2546	ME2	blue	At4g15830	ARM repeat superfamily protein;At4g15830;ortholog
	Solyc03g020040.2	0.562665	0.373537	3.27606	3.4645	2.27613	2.53647	5.15396	5.6348	1.91897	1.31717	2.28871	2.585	3.93225	4.0954	5.39296	5.01494	0.749657	0.852017	3.72947	3.0306	1.21495	1.04602	5.8871	6.06957	1.51004	1.88721	2.52775	2.62621	4.39475	3.8721	5.49443	5.75021	ME9	magenta	At4g15830	ARM repeat superfamily protein;At4g15830;ortholog
	Solyc03g020050.2	0.585443	0.389401	5.06503	4.95772	0	1.12037	6.50366	6.52855	0.546694	0.555123	2.84619	3.00854	4.23349	4.13117	5.27875	5.13525	0.362959	0.644164	4.26258	4.14376	0.387432	0.639904	6.94523	6.99405	1.48073	1.99329	2.58582	2.47183	5.69729	5.55311	6.66037	6.71172	ME5	green	NAA25	N-terminal acetyltransferase B complex auxiliary subunit NAA25;NAA25;ortholog
	Solyc03g025140.1	0	4.99872	0	6.0554	0	0	0	0	0	5.08972	5.77379	0	0	0	0	0	0	6.76022	0	5.08955	5.2023	0	5.34015	0	0	0	0	0	0	0	0	0	ME0	grey	SWC2	SWR1 complex subunit 2;SWC2;ortholog
	Solyc03g025390.2	5.98862	6.09951	5.37786	5.41352	7.13823	6.9607	5.22632	5.33248	6.66769	6.58805	5.31077	5.26425	6.2211	6.2333	4.79235	4.91697	6.40825	6.43308	5.22769	5.1959	7.09158	7.15897	5.21013	5.27172	6.35839	6.37189	5.19935	5.35407	6.15788	6.10424	5.11821	5.12734	ME1	turquoise	At4g11410	NAD(P)-binding Rossmann-fold superfamily protein;At4g11410;ortholog
	Solyc03g025470.2	4.15931	3.94881	2.37948	2.15275	4.67712	4.80649	3.11678	3.09527	3.81878	3.81151	2.99751	2.98981	4.23823	3.96358	3.48722	3.38869	4.10482	4.07858	2.23021	2.31684	4.70535	4.59213	3.0978	3.20823	3.97982	3.76457	3.12184	3.11294	4.07143	4.07226	3.33167	3.50687	ME1	turquoise	KIN10C	Kinesin-like protein KIN-10C;KIN10C;ortholog
	Solyc03g025590.2	4.30955	3.72841	6.59988	6.4536	3.58259	3.80077	5.18989	5.17484	4.81812	5.34056	6.47824	6.36736	4.40689	4.18298	4.53698	4.80445	4.12126	4.3183	6.32331	6.43642	3.59851	3.5898	5.49591	5.23441	5.21365	5.21487	6.2637	6.36168	4.54082	4.59531	5.41922	5.41214	ME8	pink	TPP2	Tripeptidyl-peptidase 2;TPP2;ortholog
	Solyc03g025600.2	6.08728	6.20327	7.7284	7.84916	4.89394	5.00353	6.84423	6.79977	6.40969	6.34148	7.71973	7.71101	5.57597	5.55146	6.46397	6.40592	5.64972	5.67987	7.6451	7.64825	4.71478	4.79308	6.90529	6.93413	6.66673	6.6146	7.69759	7.72171	5.90952	5.87553	6.81817	6.78785	ME8	pink	PAE9	Pectin acetylesterase 9;PAE9;ortholog
	Solyc03g025790.2	4.72818	4.78332	0.356651	0	4.54045	4.19496	0.749353	0.778556	3.47799	3.38935	2.6875	2.70875	3.9362	4.05625	3.02498	2.32058	4.116	4.43514	0.665539	0	4.88135	4.58325	0	0.351971	3.98205	3.97262	2.36301	2.79862	4.04184	3.659	2.29751	2.41722	ME4	yellow	HIPP31	Heavy metal-associated isoprenylated plant protein 31;HIPP31;ortholog
	Solyc03g025810.2	5.13423	5.01973	0	0	2.02086	2.39746	0.222885	0.0827037	0	0.123625	0	0	0.128508	0.072935	0.0714175	0.140377	5.30828	5.31374	0.0681357	0.0658524	1.82162	1.71357	0.139704	0.0640926	0.274925	0.373316	0	0	0.118373	0	0	0	ME2	blue	RNL	tRNA ligase 1;RNL;ortholog
	Solyc03g025970.2	4.28743	4.23165	1.247	1.5253	3.37207	3.30748	1.6067	1.8014	3.13364	3.22586	2.64916	2.80723	3.07008	2.81741	2.54219	2.65491	4.27772	4.27759	1.55231	1.89648	3.33759	3.31297	1.7951	1.86788	3.10764	3.35113	2.91642	2.85128	2.97802	3.09171	2.6929	2.70369	ME5	green	MBD13	Methyl-CpG-binding domain-containing protein 13;MBD13;ortholog
	Solyc03g026050.2	4.11641	4.48559	0	0.954577	4.54726	4.60369	0.561381	1.32405	2.7004	2.80019	0.977196	1.11974	2.06783	1.77173	1.20211	0.282064	3.75358	3.97833	0.692513	0.25688	4.43309	4.45566	0.511684	0.471669	2.24835	2.18995	1.7479	1.2634	2.58834	2.38239	1.83508	0.4939	ME2	blue	BFT	Protein BROTHER of FT and TFL 1;BFT;ortholog
	Solyc03g026170.2	4.10804	4.33148	5.72616	5.6883	4.29621	4.14937	5.54892	5.52592	4.42315	4.35248	5.22349	5.00358	4.22565	4.29792	4.59238	4.66589	4.22102	4.12313	5.24583	5.08176	4.21276	4.06687	5.24877	5.49657	3.8181	4.04037	4.67739	4.69124	4.10315	4.07005	4.51833	4.64157	ME4	yellow	At4g00755	F-box protein At4g00755;At4g00755;ortholog
	Solyc03g026180.1	4.99361	5.56009	0	0	0	6.32515	5.62024	0	6.07605	4.67848	4.40661	4.54507	5.13869	6.19405	7.88222	0	6.12023	5.37135	6.1511	4.68507	4.78896	6.43158	4.92434	0	0	0	0	0	6.68747	4.92212	4.78223	4.84525	ME0	grey	IP5P3	Type IV inositol polyphosphate 5-phosphatase 3;IP5P3;ortholog
	Solyc03g026230.1	2.20854	2.27192	4.36571	4.26445	2.24625	2.27516	5.00749	4.86101	3.38156	3.26154	3.3231	3.637	2.63291	2.37657	3.06458	3.0716	2.44513	1.9869	4.3759	4.27755	1.26326	1.5863	4.61886	4.72665	3.34157	3.24295	3.85991	3.79066	2.17384	2.28685	2.28668	2.53831	ME1	turquoise	DTX49	Protein DETOXIFICATION 49;DTX49;ortholog
	Solyc03g026280.2	0.624808	1.401	6.37328	6.29478	1.15405	0.752571	5.28976	5.31828	0.321559	0.327385	6.13733	6.16031	0.344289	0.200375	3.89975	3.96969	1.78118	2.25679	4.17975	4.28528	0.32229	0.15535	2.60412	2.6104	1.49309	1.14436	4.26288	4.30191	0.315202	0.496711	1.46415	1.68922	ME1	turquoise	DREB1D	Dehydration-responsive element-binding protein 1D;DREB1D;ortholog
	Solyc03g026370.1	5.53992	5.33922	3.50429	2.87529	4.59249	4.32303	2.56125	2.25729	4.56408	3.96473	4.68727	3.47184	4.69446	5.54053	4.14591	4.32659	5.04764	4.81945	3.03571	3.32722	4.15469	4.2617	3.32277	2.78222	3.44611	3.27948	4.04498	4.00135	5.4606	5.07459	4.46955	4.54458	ME4	yellow	MTG10.18	At5g62150;MTG10.18;ortholog
	Solyc03g031620.2	5.95945	6.03769	4.28175	4.20196	6.43082	6.35649	4.2347	4.43261	5.1097	5.03075	4.74621	4.75538	5.96139	6.01775	5.31644	5.40399	4.92576	4.87855	4.99764	4.94138	5.93418	5.80566	4.51319	4.45392	5.58656	5.70888	5.41586	5.41401	5.73849	5.72848	5.4151	5.3855	ME1	turquoise	2018-04-02	5'-adenylylsulfate reductase 2, chloroplastic;APR2;ortholog
	Solyc03g031730.2	2.81316	2.82283	0.683691	0.252107	2.69056	2.54063	1.85141	2.08624	5.15464	5.19076	4.46488	4.35743	5.64677	5.67622	6.40389	6.25346	2.49308	2.45011	0.359609	0.863433	2.67119	2.73529	1.56686	1.56946	4.983	4.94594	4.12073	4.22242	4.78443	4.57436	6.05224	6.07719	ME6	red	BGLU47	Beta-glucosidase 47;BGLU47;ortholog
	Solyc03g031890.2	4.69141	4.52938	6.2062	6.48555	4.22365	4.10126	7.11563	7.13526	5.08457	4.75412	6.36913	6.4315	5.52998	5.66888	6.45475	6.26392	4.45554	4.3427	5.28063	5.40416	3.97727	3.84886	6.35408	6.41911	4.7312	4.65026	5.77291	5.73978	4.72646	4.49424	5.48025	5.6375	ME5	green	At3g03170	At3g03170;At3g03170;ortholog
	Solyc03g031920.2	5.56904	5.53058	7.59248	7.61349	5.67666	5.61374	7.31324	7.27674	6.11054	6.07317	7.28404	7.29955	6.14614	6.09408	6.78568	6.84372	4.89425	4.82196	7.76444	7.71793	4.95614	4.82809	7.25366	7.26074	6.1434	6.09148	7.3501	7.29816	6.2826	6.18089	6.84929	6.88374	ME8	pink	YSL8	Probable metal-nicotianamine transporter YSL8;YSL8;ortholog
	Solyc03g031940.2	3.79258	3.7834	3.90235	3.84931	5.28326	5.17807	3.39347	3.43161	5.26429	5.13695	4.21627	4.20071	5.51012	5.43369	4.25279	4.29889	4.22616	4.01769	3.57496	3.58984	5.4458	5.44263	3.83727	3.78161	5.68785	5.5975	5.02655	4.91739	5.57209	5.66303	4.37113	4.40767	ME3	brown	AEE9	Probable acyl-activating enzyme 9;AEE9;ortholog
	Solyc03g032020.2	4.45202	4.28902	6.00327	5.84685	3.89919	3.57407	5.24759	5.27413	4.23749	4.21931	5.12169	5.20219	3.79146	3.77233	3.96615	4.1405	4.624	4.54654	5.60165	5.62065	3.57137	3.73926	5.02761	4.8209	4.15655	4.1059	4.5427	4.61743	3.64423	3.53396	4.00465	4.20236	ME10	purple	HMG1	3-hydroxy-3-methylglutaryl-coenzyme A reductase 1;HMG1;ortholog
	Solyc03g032190.2	5.24746	5.27358	2.99571	3.10515	5.4553	5.40276	3.48449	3.65027	4.88833	4.94553	3.66169	3.7601	4.83127	4.81225	3.77888	3.84632	5.30675	5.21704	2.90243	3.13473	5.55113	5.47107	3.43183	3.65337	5.01201	5.00101	4.13277	4.03682	4.74144	4.96561	3.80492	3.97769	ME1	turquoise	CYCB2-2	Cyclin-B2-2;CYCB2-2;ortholog
	Solyc03g032220.2	1.52058	1.61044	3.42425	3.64187	3.96844	3.92372	4.58014	4.82757	1.59802	1.4649	2.798	2.86419	4.18838	4.34563	4.46768	4.24524	1.78501	1.56304	3.64481	3.50905	4.10034	3.78263	4.70037	4.87401	2.6762	2.8453	2.92153	2.9233	4.36028	4.19933	4.42759	4.36793	ME7	black	At4g26220	Probable caffeoyl-CoA O-methyltransferase At4g26220;At4g26220;ortholog
	Solyc03g033330.2	1.91834	2.11185	3.98397	4.34762	2.61507	2.52115	3.77032	3.63429	5.51722	5.40125	5.20591	5.3567	4.99994	5.13312	4.78296	4.92978	2.59536	2.51265	4.0757	4.1839	2.75563	2.59694	3.27878	2.99536	5.37689	5.27206	5.11945	5.10433	5.14585	5.19756	4.92198	5.03832	ME6	red	NIP1	NEP1-interacting protein 1;NIP1;ortholog
	Solyc03g033410.2	5.62306	5.61629	1.85308	2.15348	6.17957	6.15335	3.302	2.31989	4.60032	4.22319	2.82727	3.03996	4.7437	4.92571	3.43437	3.56935	5.56351	5.49178	2.62763	2.49131	6.18523	6.40132	2.72635	2.27925	4.42035	4.16887	2.99769	3.22122	4.63639	4.6478	2.84489	3.00193	ME8	pink	UBC28	Ubiquitin-conjugating enzyme E2 28;UBC28;ortholog
	Solyc03g033550.2	2.58806	2.42234	0.422229	0.179245	2.25376	2.04294	0.855943	0.892254	4.44594	4.41834	1.36164	2.01058	5.03429	4.99105	2.78772	3.23015	2.62477	2.89934	0.433822	0	3.56585	3.46706	0.574027	1.07007	3.71053	3.73476	1.9216	1.85161	4.02776	3.60756	2.62988	2.64728	ME3	brown	At1g75720	WEB family protein At1g75720;At1g75720;ortholog
	Solyc03g033790.2	0.0886701	0.50212	1.94184	1.85978	0	0.332884	2.3544	2.35569	3.67373	3.54437	3.27411	3.20126	3.35047	3.5674	3.7521	3.47843	0.572861	0.343899	2.96646	2.80882	0	0.146818	2.49404	2.58529	3.73823	3.79746	4.4353	4.24424	4.98976	5.0615	4.70263	4.85983	ME6	red	At3g50940	AAA-ATPase At3g50940;At3g50940;ortholog
	Solyc03g033840.2	0.888847	1.67788	4.6179	4.66531	0.398545	1.06463	4.38502	4.3792	4.61725	4.69096	5.10026	5.16628	3.85724	3.8221	4.42838	4.39442	1.18467	1.6856	5.534	5.53542	0.837993	0.856329	4.48614	4.46191	4.36358	4.32604	5.1805	5.23067	5.05769	5.07874	5.23858	5.29793	ME2	blue	At3g50940	AAA-ATPase At3g50940;At3g50940;ortholog
	Solyc03g033960.1	0	0	0	0	0	0	0	0	0	0	7.7407	0	0	0	0	0	0	0	0	0	0	0	0	0	8.19153	0	0	0	0	0	0	0	ME0	grey	MDK4.16	C2H2 and C2HC zinc fingers superfamily protein;MDK4.16;ortholog
	Solyc03g034220.2	7.74231	8.03128	10.3974	10.5375	8.13608	8.18717	10.8085	10.8163	9.35848	9.14728	10.047	10.0943	8.63746	8.74854	10.2283	10.0824	7.4069	7.31097	9.81794	9.79331	7.89564	7.82783	10.5629	10.5816	8.42707	8.40441	9.86543	9.82587	8.56572	8.50593	10.1484	10.214	ME5	green	RBCS-1B	Ribulose bisphosphate carboxylase small chain 1B, chloroplastic;RBCS-1B;ortholog
	Solyc03g034370.1	10.4123	10.6683	7.87392	7.79385	10.4058	10.7191	7.99324	8.63968	10.5798	10.804	9.72203	9.29251	10.6438	11.0468	9.93997	9.7537	10.7601	10.5494	7.32881	7.83883	10.518	10.5814	8.88182	8.75565	10.4721	10.5611	10.3364	10.0791	10.8651	11.0594	10.2461	9.62572	ME4	yellow	F28O9.160	Bifunctional inhibitor/lipid-transfer protein/seed storage 2S albumin superfamily protein;F28O9.160;ortholog
	Solyc03g036470.1	0.261678	0.243785	1.25171	1.11755	3.20911	3.55295	5.57015	5.71448	0.937026	1.99133	1.9633	1.82211	6.43301	6.36202	6.5143	6.70318	0.423689	0	1.87329	1.9697	3.8841	3.97819	5.44918	5.43457	1.80538	2.00778	1.66552	2.22291	6.369	6.36963	6.33347	6.58664	ME7	black	PAL4	Phenylalanine ammonia-lyase 4;PAL4;ortholog
	Solyc03g036480.1	0	0	1.82869	0	3.29035	3.49289	5.65904	5.16628	2.18051	2.16031	3.15672	2.84465	6.04184	6.02381	6.10806	6.33761	0	1.6293	0	1.77993	3.70482	3.34242	4.6641	5.71544	1.16279	2.19613	2.59423	2.47007	6.07156	6.11236	6.13592	6.0647	ME7	black	PAL1	Phenylalanine ammonia-lyase 1;PAL1;ortholog
	Solyc03g042560.1	0.204898	0.192808	0.296273	0.234117	3.90883	3.80065	6.20601	6.13254	0.883561	0.782919	0.811586	0.680081	6.95365	6.91757	7.03458	7.13335	0.407212	0.539261	0.303989	1.03811	4.51955	4.44617	5.86331	5.99261	1.01331	1.1982	0.870642	0.742331	6.75665	6.84172	6.92232	7.00897	ME7	black	PAL1	Phenylalanine ammonia-lyase 1;PAL1;ortholog
	Solyc03g043740.2	4.59529	4.55212	1.01093	0.676896	4.79732	4.80094	1.77985	1.43911	4.46046	4.1514	3.02699	3.12075	4.24995	4.55469	4.25679	3.92674	3.86658	3.85848	0.766633	0.415619	4.62952	4.41782	2.21542	2.44757	4.92708	5.08909	4.8519	4.69302	5.11776	4.98149	4.30178	4.12246	ME4	yellow	At5g65660	Uncharacterized protein At5g65660;At5g65660;ortholog
	Solyc03g043850.2	6.39991	6.45032	3.47418	3.20958	5.79662	5.50175	3.83362	3.86911	5.07748	4.64274	4.73136	4.78671	4.61791	5.07629	5.06586	4.99183	7.14866	6.87115	4.31263	3.41935	5.39	5.65948	3.5545	3.77619	5.00321	4.43625	4.67907	4.84887	4.95053	4.58956	3.94652	4.58346	ME5	green	COX6A	Cytochrome c oxidase subunit 6a, mitochondrial;COX6A;ortholog
	Solyc03g043860.2	7.0651	7.21826	6.67405	6.71979	6.95788	6.86066	5.21662	5.32294	6.28194	6.28117	5.98876	6.16659	6.05484	6.06918	5.72755	5.69396	7.03031	6.96832	6.70313	6.62798	6.98361	6.91059	5.02603	4.98181	5.94342	5.86377	6.00844	5.88188	5.94371	6.06579	5.19759	5.25315	ME9	magenta	NUDT1	Nudix hydrolase 1;NUDT1;ortholog
	Solyc03g043900.1	5.79598	5.59702	6.99218	7.01209	5.19253	4.89499	5.76763	5.76892	6.81742	6.70137	6.50809	6.5418	5.42596	5.48907	5.31239	5.20358	5.83335	5.6032	7.27621	7.14954	4.48387	4.52698	5.89872	5.85345	5.67528	5.64369	6.19434	6.25925	4.91762	5.09608	5.1416	5.14235	ME8	pink	BZIP11	bZIP transcription factor 11;BZIP11;ortholog
	Solyc03g043920.2	4.4933	4.52823	0.555159	1.18273	3.59248	3.56378	0.722114	0.836471	3.32012	3.33955	2.2654	2.41665	2.48092	2.64651	1.59918	1.71985	4.47374	4.55206	0.644746	0.389374	4.05407	4.18308	0.224964	0.295068	3.95156	3.78301	2.50876	2.44172	3.11502	2.83562	1.65025	1.59403	ME5	green	GT7	Putative glycosyltransferase 7;GT7;ortholog
	Solyc03g044100.2	4.96449	5.07841	7.80383	7.9237	5.40295	5.3877	7.69535	7.67602	6.67085	6.51818	7.00175	7.03906	6.50306	6.44571	7.52209	7.41647	4.88985	4.79565	8.28655	8.22789	4.88542	4.8315	7.75049	7.70808	7.13732	7.1569	7.09981	7.08514	6.56602	6.52826	7.19213	7.32469	ME2	blue	PER73	Peroxidase 73;PER73;ortholog
	Solyc03g044600.1	6.71606	5.84097	0	0	5.49965	5.31641	0	0	3.14277	4.83295	0	3.18777	0	0	0	0	5.19188	6.13979	0	0	4.15847	2.9674	0	0	3.84	4.98157	3.37592	2.33264	0	2.43676	0	0	ME5	green	At4g25940	Putative clathrin assembly protein At4g25940;At4g25940;ortholog
	Solyc03g044740.2	3.82981	3.41874	5.21829	5.33922	4.08621	3.73371	4.60591	4.81954	3.91322	3.77096	4.49545	4.46225	3.33211	3.73226	4.08881	4.02623	3.06948	3.10105	4.63133	4.66829	3.71393	3.69872	4.62505	4.749	3.02848	3.16866	4.22402	4.20027	3.68237	3.55049	4.1439	4.10371	ME4	yellow	MES10	Methylesterase 10;MES10;ortholog
	Solyc03g044790.2	5.51472	5.53992	7.26612	7.45307	3.62584	3.90341	5.99108	5.85709	5.29832	5.17235	6.40079	6.2928	3.84068	3.7616	4.66108	4.64761	4.93882	5.03718	7.4532	7.39781	3.22913	2.86006	6.04665	6.11137	4.88748	4.74107	6.30716	6.29144	4.10751	3.9499	5.3324	5.43752	ME10	purple	MES1	Methylesterase 1;MES1;ortholog
	Solyc03g044810.1	2.59265	2.26528	1.26595	1.90351	5.1791	4.33593	3.65837	2.71218	3.8762	3.42036	0.7235	0	4.61196	4.899	3.63259	4.25	2.58548	2.89483	2.47057	1.89432	3.82526	4.13669	3.32118	3.8008	3.76346	3.01697	0	1.16598	5.08067	4.63423	3.74329	4.01983	ME10	purple	MES1	Methylesterase 1;MES1;ortholog
	Solyc03g044840.1	0	0	0	0.11446	3.9599	3.89133	4.23512	4.13839	0.0928443	0	0.0507736	0.0991275	3.88203	3.72623	3.70091	3.78214	0	0.126757	0.102454	0.050444	4.14335	4.13355	4.3831	4.41658	0	0	0.046127	0	4.13556	4.01111	3.88616	3.70873	ME7	black	EMB2785	Elongation factor family protein;EMB2785;ortholog
	Solyc03g053110.2	5.39353	5.49516	6.54666	6.53108	5.06606	5.02755	6.38366	6.43001	6.29507	6.3002	6.57033	6.68246	5.02561	5.17847	6.31864	6.37846	4.88024	4.82313	6.11876	6.24626	4.48504	4.54742	6.26952	6.32199	5.72566	5.72445	6.69482	6.57524	5.28847	5.13936	6.46364	6.37798	ME8	pink	STR9	Rhodanese-like domain-containing protein 9, chloroplastic;STR9;ortholog
	Solyc03g058840.1	0	0	0	0	0	0	0	0	0	5.31393	0	0	0	0	0	0	0	0	0	0	0	0	0	0	5.43825	0	0	5.4178	0	0	0	0	ME0	grey	At1g42440	At1g42440/F7F22_7;At1g42440;ortholog
	Solyc03g058990.1	0	5.45926	5.72154	0	0	0	0	0	0	0	0	5.36634	6.01386	0	0	0	0	0	0	0	5.66754	0	0	0	0	0	0	0	0	0	0	0	ME0	grey	RPL38A	60S ribosomal protein L38;RPL38A;ortholog
	Solyc03g059090.1	5.06292	0	3.97908	0	4.33188	4.50428	0	0	5.63828	0	5.49769	5.66203	4.26629	0	4.42308	0	0	3.58601	6.21659	6.07721	3.91958	3.62227	0	5.17268	0	4.02467	5.65386	3.88982	5.77261	4.02343	0	0	ME0	grey	At1g40104	Uncharacterized protein;At1g40104;ortholog
	Solyc03g059110.1	5.88813	0	0	0	0	0	0	7.53529	0	0	0	0	0	0	0	0	0	0	0	5.54609	0	5.35519	0	5.99001	0	0	0	0	0	0	0	0	ME0	grey	At2g27660	Cysteine/Histidine-rich C1 domain family protein;At2g27660;ortholog
	Solyc03g059260.2	2.23861	2.20052	4.84378	5.0364	2.18278	2.1044	3.33616	3.39216	2.02692	2.01645	3.51991	3.66418	2.35257	2.0594	2.58761	2.84459	2.23232	2.13634	4.74421	4.55001	1.97303	1.91445	3.8392	3.78242	2.03867	1.4773	3.47719	3.53983	2.56562	2.93709	3.43598	3.56707	ME1	turquoise	CTPA3	Carboxyl-terminal-processing peptidase 3, chloroplastic;CTPA3;ortholog
	Solyc03g059400.1	2.7733	0	4.52894	4.1651	3.4696	2.4825	2.31588	3.17599	2.58231	4.1896	3.64427	3.51057	2.09886	2.94005	3.01017	2.08218	4.38794	4.04075	0	1.84235	3.52169	0	4.20513	3.73723	3.21063	3.84262	2.74545	1.80373	3.73629	3.87419	2.67065	3.25815	ME0	grey	EMB2773	PHD finger family protein;EMB2773;ortholog
	Solyc03g062730.2	4.23227	4.43678	0	0	3.52258	2.85763	0	0	3.00313	3.04635	0	4.49828	3.47214	3.50383	0	0	4.88672	4.30874	5.35667	3.9976	3.14298	3.76277	3.26645	0	3.20282	3.21897	0	3.10233	0	0	0	3.23154	ME2	blue	At1g53430	Probable LRR receptor-like serine/threonine-protein kinase At1g53430;At1g53430;ortholog
	Solyc03g063380.1	4.43648	4.05295	0	0	0	0	6.00952	6.0066	0	4.13593	0	0	6.13697	0	0	4.58506	0	0	0	5.11176	0	3.94077	4.37509	0	4.28214	0	4.46045	5.17845	0	5.32258	0	4.31113	ME0	grey	PCMP-H69	Pentatricopeptide repeat-containing protein At1g56690, mitochondrial;PCMP-H69;ortholog
	Solyc03g065250.2	6.22496	6.15689	7.17036	7.21269	5.81531	5.64757	6.17151	6.11914	5.0313	4.85152	5.62351	5.73164	3.68436	3.8232	4.9636	4.83848	5.87153	5.79964	7.14172	7.08379	5.2027	5.13413	6.41129	6.41759	4.17249	4.24256	5.44176	5.52516	3.88241	3.80633	4.74944	4.8368	ME3	brown	CER1	Protein ECERIFERUM 1;CER1;ortholog
	Solyc03g070430.1	0	0	0	0	0	7.01867	0	0	6.16886	8.37677	0	0	6.84937	6.96088	0	0	0	0	0	0	7.49966	7.18418	0	0	8.07281	0	0	0	0	0	0	0	ME1	turquoise	At3g13225	WW domain-containing protein;At3g13225;ortholog
	Solyc03g070440.2	3.79967	3.98135	0	0.114216	3.68966	3.66431	0.507505	0.236968	6.16027	6.15588	3.33965	3.48777	6.66203	6.75517	4.8565	4.82878	4.60015	4.49695	0.286258	0.358187	5.15622	5.10698	0.998227	1.1168	4.97709	4.92275	3.40944	3.40241	5.525	5.48767	4.58756	4.53008	ME3	brown	COBL4	COBRA-like protein 4;COBL4;ortholog
	Solyc03g071590.2	3.82018	3.87069	4.45602	4.47746	3.28151	3.23269	4.31646	4.25871	1.84011	2.01623	3.30165	3.25987	0.925721	0.793814	2.93795	2.63021	4.12145	3.99249	3.95971	3.95032	3.19322	3.14693	3.9237	3.90974	1.29791	1.42321	3.15561	3.1065	1.10684	1.19952	2.3909	2.28554	ME3	brown	At5g58330	Malate dehydrogenase [NADP], chloroplastic;At5g58330;ortholog
	Solyc03g078150.2	6.0234	5.80529	0.348047	0.65686	5.54337	5.50766	0.569227	0.361475	2.04179	2.35128	0.240509	0.345309	0.743597	0.632801	0.371703	0.625305	6.09083	6.07731	0.597853	0.34542	4.94212	4.97923	0.57607	0.567839	1.70901	1.58279	0.539381	0.607371	1.33749	1.62668	0.535012	0.600687	ME2	blue	AAT	Expressed protein;At2g41190;ortholog
	Solyc03g078490.2	3.98774	4.16124	4.46888	4.59907	2.55493	2.44677	4.10443	4.10704	2.6158	2.86096	3.64919	3.45672	1.334	1.50468	3.22566	3.03017	3.41549	3.38372	4.55003	4.6545	2.25585	2.42088	4.17435	4.12367	2.83475	2.83953	3.91161	3.96246	2.78045	2.70238	3.89492	3.62792	ME10	purple	UGT85A3	UDP-glycosyltransferase 85A3;UGT85A3;ortholog
	Solyc03g078580.2	4.72327	4.22266	5.31507	5.45671	3.45861	4.78971	4.21001	4.5122	5.56477	5.36713	5.6502	5.41464	3.8189	4.01647	4.57429	5.39499	5.4558	5.08326	4.90455	5.61023	4.32251	3.98303	4.97466	4.4959	5.38144	5.46736	4.95474	5.34719	4.5937	4.56902	4.29909	3.68797	ME7	black	IMPA4	Importin subunit alpha-4;IMPA4;ortholog
	Solyc03g078650.2	4.89742	4.92954	1.96776	1.57242	4.50939	4.32862	2.51453	2.74483	4.40603	4.51677	3.46296	3.53901	4.66531	4.67245	4.05746	4.01022	4.97858	4.9522	2.62895	2.60038	4.87489	4.78697	2.48456	2.33609	4.29634	4.11247	3.96719	3.89086	4.27522	4.42545	3.77284	3.67852	ME4	yellow	CAB81597.1	Emb;CAB81597.1;ortholog
	Solyc03g078730.1	2.81324	3.17939	1.98361	0	3.63722	4.16446	4.90672	4.64026	2.10103	2.566	1.07585	0.660236	4.52292	4.57197	4.74136	4.86914	2.75636	2.79291	0	1.72016	3.65756	4.24173	5.08104	5.36215	1.91153	1.66063	0.641104	1.36128	4.70075	4.8182	5.25177	5.44893	ME7	black	UGT71C4	UDP-glycosyltransferase 71C4;UGT71C4;ortholog
	Solyc03g079880.2	10.6023	10.6369	7.67397	7.77829	10.4718	10.4317	6.71541	6.81586	9.112	9.09718	8.34229	8.46934	8.61135	8.51657	8.43021	8.31439	10.5388	10.397	6.88861	6.91926	10.4369	10.3484	6.34828	6.60069	9.47201	9.49051	7.92407	7.96171	9.19706	9.09135	7.73557	7.65028	ME5	green	At5g05960	At5g05960;At5g05960;ortholog
	Solyc03g079970.1	0	0.50243	0.540346	0.646729	6.66955	6.72955	6.86972	6.78477	0.882097	0	0	0.921773	6.70034	6.66904	6.16619	6.67723	0.846947	0.466502	0	0.915695	6.89985	7.02817	6.87451	6.91443	0	0	0	0.487546	6.50371	6.65864	6.50601	6.53722	ME7	black	At5g24610	At5g24610;At5g24610;ortholog
	Solyc03g080100.2	5.47695	5.56143	4.42757	4.30369	5.55305	5.42412	4.28339	4.30743	6.60662	6.61178	5.48908	5.40086	6.2251	6.23313	4.91735	4.96978	5.28251	5.21402	3.69399	3.71843	5.39033	5.46037	4.80641	4.91196	5.91051	5.92818	5.45039	5.48861	5.74746	5.74604	5.20185	5.21058	ME3	brown	HIPP09	Heavy metal-associated isoprenylated plant protein 9;HIPP09;ortholog
	Solyc03g080110.2	4.05236	4.11612	0.95344	1.08276	4.60113	4.62657	1.70575	1.87884	3.51336	3.58673	2.59077	1.72821	3.76356	3.862	2.28277	1.72438	4.174	4.09286	0.791934	0.942273	4.5908	4.84181	1.00526	1.99485	3.84465	4.03712	2.2862	0.871052	4.16592	4.2138	1.17796	1.77246	ME1	turquoise	At4g27590	Heavy metal transport/detoxification superfamily protein;At4g27590;ortholog
	Solyc03g080120.1	0	0	0	0	0	0	6.81923	8.38816	0	5.80913	5.49464	0	0	0	0	0	0	0	6.33046	5.79943	0	0	0	0	0	0	0	6.90909	0	6.09077	0	5.96033	ME0	grey	WRKY9	Probable WRKY transcription factor 9;WRKY9;ortholog
	Solyc03g080150.2	3.74766	3.74853	1.48165	1.87838	3.34634	3.17671	0.591471	0.807902	3.98831	3.73325	0.32678	0.42031	3.93909	3.95437	0.943891	0.721821	3.33501	3.14612	1.15737	1.59843	3.64284	3.58356	1.13546	1.10872	5.07035	4.99699	0.696822	0.682311	4.44823	4.46263	1.31785	1.71869	ME1	turquoise	PER3	Peroxidase 3;PER3;ortholog
	Solyc03g080180.2	8.21149	8.28381	4.62437	4.49587	8.09011	8.05899	5.40429	5.21477	9.17752	9.16627	6.73414	6.85672	9.121	9.08401	7.42827	7.43872	8.22777	8.18454	5.36879	5.49562	8.35226	8.32492	5.89638	5.89307	8.63699	8.59751	7.10322	7.21458	8.72662	8.70307	7.54438	7.53398	ME3	brown	OMT1	Flavone 3'-O-methyltransferase 1;OMT1;ortholog
	Solyc03g080190.2	3.17895	3.44516	3.97921	4.07678	3.80966	3.7893	4.40622	4.45557	5.02317	4.97484	5.62554	5.74109	4.52226	4.60908	5.64005	5.5604	3.63875	3.70525	5.23237	5.20451	3.18699	3.21835	4.23651	4.24132	4.8692	4.88984	6.01759	6.02549	5.21763	5.15986	5.65182	5.69103	ME2	blue	DMR6	Protein DOWNY MILDEW RESISTANCE 6;DMR6;ortholog
	Solyc03g081230.1	5.23198	4.94813	2.11015	2.87216	5.20819	5.05325	1.64779	1.81843	3.38287	3.5385	3.39319	3.57626	3.28244	3.26348	3.63527	3.54051	5.03578	4.86364	2.8036	2.68786	5.05783	5.01628	2.11474	2.58111	3.35171	3.13365	3.78733	3.55677	3.74539	3.55607	3.55413	3.52356	ME5	green	MGN6.8	At5g53730;MGN6.8;ortholog
	Solyc03g082370.1	0	3.4617	5.41873	5.53687	3.22853	0	6.26018	6.83523	2.3842	3.2185	6.03794	6.11468	3.2019	2.71534	3.67012	3.85883	3.5232	3.08274	5.26038	5.40849	0	1.49181	5.41284	5.20641	3.64624	3.60089	4.88241	5.26888	2.85164	2.97864	4.26058	4.64465	ME1	turquoise	PUB62	U-box domain-containing protein 62;PUB62;ortholog
	Solyc03g082550.2	6.5181	6.53635	6.70188	6.74709	6.49746	6.46163	5.74364	5.87893	5.85006	5.73112	5.62176	5.84176	5.12753	5.14427	5.51063	5.36088	6.2413	6.19798	6.26146	6.18584	6.25889	6.17917	6.13261	6.16775	4.81576	4.49948	5.431	5.36164	5.01694	4.8462	5.33225	5.27672	ME6	red	ATHB-7	Homeobox-leucine zipper protein ATHB-7;ATHB-7;ortholog
	Solyc03g082620.2	6.29297	6.28912	5.38634	5.36345	6.20313	6.21404	4.46329	4.3531	5.70543	5.73029	4.7253	4.53533	4.95753	4.93568	3.98305	4.1782	6.24918	6.19072	5.89383	5.832	6.00303	6.01265	4.80042	4.67492	5.01763	4.96322	4.87924	4.73957	5.10611	5.14455	4.12162	4.22696	ME9	magenta	YSL1	Metal-nicotianamine transporter YSL1;YSL1;ortholog
	Solyc03g082730.1	0	0	0	6.0554	0	0	0	0	0	0	0	0	0	0	0	0	4.96892	4.79961	0	0	0	0	0	0	0	0	0	0	0	0	0	0	ME0	grey	At5g04670	Enhancer of polycomb-like protein;At5g04670;ortholog
	Solyc03g082890.2	3.55943	3.92167	5.41932	5.31537	3.91687	3.81599	5.55387	5.66769	4.55029	4.55718	5.1553	5.25437	4.51966	4.2942	5.00245	4.87004	3.3406	3.2781	4.81021	4.91759	3.45512	3.34584	5.43808	5.52585	4.32436	4.15463	4.88563	4.99679	4.03396	4.03197	4.85079	5.04174	ME5	green	TL17	Thylakoid lumenal 17.4 kDa protein, chloroplastic;TL17;ortholog
	Solyc03g083100.2	2.94347	2.95251	2.76801	2.60702	3.06115	3.2555	2.476	2.38373	4.80633	4.86864	3.04389	3.15063	5.50926	5.51782	3.91903	4.00056	2.9179	2.81758	2.70769	2.74376	3.8306	3.85199	1.63796	1.87113	4.23667	4.24231	2.96871	3.02692	4.7919	4.74569	3.72941	3.60636	ME3	brown	iqd21	IQ-domain 21;iqd21;ortholog
	Solyc03g083260.1	4.14024	3.81811	3.50229	0	2.90688	0	3.15375	0	4.25836	4.27205	3.73691	3.91244	2.86785	2.88925	4.82735	0	3.34658	4.40264	3.7388	4.32664	3.97887	0	0	2.79727	4.04891	4.03613	3.58883	0	3.35797	2.62525	2.56971	2.66	ME0	grey	At2g31410	Coiled-coil protein;At2g31410;ortholog
	Solyc03g083360.2	5.01157	5.06334	7.07731	7.07532	6.14996	6.12614	7.22543	7.18614	6.62485	6.60709	6.82673	6.84802	6.96106	6.85904	7.06539	7.17869	4.53587	4.49344	5.85591	5.74459	5.33145	5.44008	6.88176	6.86166	6.59267	6.58221	6.9426	6.89511	6.6214	6.60721	7.11984	7.14468	ME2	blue	PME34	Probable pectinesterase/pectinesterase inhibitor 34;PME34;ortholog
	Solyc03g083400.2	7.22914	7.35766	4.93205	4.95704	7.82528	7.7776	5.42698	5.40815	5.43741	5.43096	5.23864	5.33648	4.65573	4.64304	4.90193	4.97655	6.74634	6.74615	5.82574	5.66184	7.48099	7.36805	5.46391	5.63377	5.45766	5.36597	5.37965	5.38965	5.7618	5.73555	5.45779	5.43999	ME2	blue	At4g27900	CCT motif family protein;At4g27900;ortholog
	Solyc03g083440.2	5.89952	5.49215	5.41284	5.44788	6.66836	6.59105	6.62243	6.5777	6.76408	6.75314	6.18851	6.26121	7.90512	7.82325	7.52787	7.51964	6.32732	6.3358	5.08987	5.18076	6.95844	6.91222	6.42679	6.33901	7.03821	7.05891	6.51263	6.52025	7.62604	7.71	7.30414	7.25825	ME6	red	GLT1	Glutamate synthase 1 [NADH], chloroplastic;GLT1;ortholog
	Solyc03g083470.2	1.76603	1.80351	4.59898	4.61297	1.60529	1.8753	5.36911	5.31657	2.57113	2.43373	4.0231	4.29856	3.31139	3.20696	4.21492	4.10659	1.94956	1.60461	4.06331	3.934	1.48755	1.67847	4.63442	4.66584	2.77979	2.88487	3.95099	3.67678	2.96121	2.95707	3.92744	4.19754	ME5	green	LRK10L-2.3	LEAF RUST 10 DISEASE-RESISTANCE LOCUS RECEPTOR-LIKE PROTEIN KINASE-like 2.3;LRK10L-2.3;ortholog
	Solyc03g083480.2	0.579347	0.547935	3.97767	3.8245	0.579807	0.768719	5.52815	5.5397	1.96965	1.95917	4.32266	3.92801	2.82204	2.75593	4.03117	3.88698	0.326123	0.587304	3.80487	3.56102	0.349372	0.321549	4.40267	4.43829	2.43387	2.41282	3.57557	3.69286	2.01184	1.96532	3.71533	3.56868	ME5	green	RDL6	Probable disease resistance protein RDL6;RDL6;ortholog
	Solyc03g083620.1	9.55488	9.5929	8.25042	8.25252	9.18204	9.1181	8.15208	8.17717	8.79664	8.78137	8.22514	8.12227	8.58937	8.35625	8.04966	8.12763	9.42184	9.31664	8.2241	8.13184	8.95873	8.93744	8.23006	8.39358	8.53768	8.56601	8.48569	8.45649	8.33818	8.56921	8.03714	8.14486	ME2	blue	At1g64255	MuDR family transposase;At1g64255;ortholog
	Solyc03g083680.1	3.06347	1.63075	4.4808	4.12428	1.23312	2.66196	4.19592	5.12333	3.70518	3.68226	5.88533	5.55511	4.08514	2.36095	4.39054	5.05646	3.99623	4.48736	4.45872	4.63075	2.71932	1.53198	3.29294	3.61813	4.09172	3.59193	4.73441	5.56489	3.3993	3.20369	4.04929	4.60051	ME1	turquoise	At1g36675	Glycine-rich protein;At1g36675;ortholog
	Solyc03g083720.1	4.39335	4.3894	0.935218	1.062	4.4603	4.32113	3.44729	2.88222	4.70926	4.32935	2.50454	2.51905	4.43041	4.4117	3.5592	3.77777	4.1697	3.58655	1.75429	1.69805	3.88698	4.28935	1.56683	1.79055	4.46388	4.20799	3.16508	3.44516	3.69722	4.0228	2.93442	3.09284	ME4	yellow	PMEI11	Pectinesterase inhibitor 11;PMEI11;ortholog
	Solyc03g083730.1	0.576194	0.747214	4.48549	4.93862	3.45687	3.69257	6.67855	6.54651	2.73053	2.47886	5.1728	5.14383	4.94828	5.0766	5.69082	5.6426	0.50787	0.694032	4.22801	4.4312	3.297	2.98699	5.50658	5.45874	2.43599	3.15385	4.35633	4.27042	4.23453	3.91092	4.72368	4.95973	ME5	green	MMI9.1	Plant invertase/pectin methylesterase inhibitor superfamily protein;MMI9.1;ortholog
	Solyc03g083910.2	5.98505	6.09248	7.00278	7.05029	5.70106	5.67183	6.34084	6.32181	5.96031	5.98558	6.15027	6.14621	5.47838	5.37933	5.53929	5.59439	5.84069	5.7891	6.77034	6.7991	5.24117	5.16921	6.11723	6.11092	5.43886	5.55695	5.93433	5.94846	5.11198	5.19103	5.52383	5.54828	ME10	purple	BFRUCT3	Acid beta-fructofuranosidase 3, vacuolar;BFRUCT3;ortholog
	Solyc03g083990.1	0	0	0	0	0.804821	0.720674	4.93835	4.31963	2.06479	2.0577	0.711283	2.12572	4.16766	2.85925	5.6741	5.14734	0	0	1.30915	1.58132	0	0	4.61132	4.99356	3.79954	4.06572	3.03543	2.01372	5.72367	5.37253	6.83764	6.63577	ME6	red	ELP	At1g12090/T28K15.14;ELP;ortholog
	Solyc03g090990.1	0	0.919429	0	0	0	0	0	0	0	0	0	0	1.07646	1.72802	0	1.704	2.20061	3.33494	0	0	2.7335	3.04189	0	0	5.61505	5.82535	0	0	3.94067	4.79743	0	0	ME1	turquoise	AIR1	Putative lipid-binding protein AIR1;AIR1;ortholog
	Solyc03g091000.1	3.50053	3.02342	0	0	1.08689	0	0	0	2.23436	1.49863	0	0	3.59556	2.76168	0	0	5.37376	5.45857	1.06885	0	6.12412	5.62169	0	1.62902	6.87267	6.99164	0	0	5.91207	6.82269	0	0	ME1	turquoise	At4g12510	At4g12520;At4g12510;ortholog
	Solyc03g093120.2	2.31431	2.4097	4.02505	3.82838	3.23151	3.34525	4.93102	4.90246	2.09346	2.21485	3.12487	3.49347	3.2348	2.71075	3.48544	3.65774	2.59796	2.58539	3.10495	2.67582	3.34052	3.50985	3.96627	4.34871	2.77408	2.89272	3.42387	3.42561	2.90533	3.14285	3.10049	2.97072	ME4	yellow	XTH23	Probable xyloglucan endotransglucosylase/hydrolase protein 23;XTH23;ortholog
	Solyc03g093140.2	5.63223	5.70874	5.74797	5.75645	5.28758	5.17516	4.08782	3.90066	5.77119	5.83692	5.46487	5.40078	5.56222	5.56477	4.47698	4.53527	5.69303	5.67385	6.37061	6.50104	5.0673	5.05097	4.39013	4.53616	5.96715	5.90464	5.62996	5.61531	5.99231	6.03053	5.18382	5.31431	ME7	black	At3g47420	Putative glycerol-3-phosphate transporter 1;At3g47420;ortholog
	Solyc03g093330.2	4.46607	4.35378	2.18126	2.05903	4.46993	4.45475	2.52649	2.39166	4.82069	4.81237	3.95381	4.0598	4.92898	4.93701	4.40188	4.43546	4.41254	4.36817	2.25312	2.13668	4.75212	4.77925	2.74643	2.91439	4.76331	4.69293	4.1705	4.17864	4.64741	4.50026	4.23986	4.25178	ME3	brown	TDR	Leucine-rich repeat receptor-like protein kinase TDR;TDR;ortholog
	Solyc03g093390.2	5.4832	5.50268	1.53215	1.57105	6.57242	6.49754	2.42816	2.42854	7.97683	7.94125	3.95487	3.88815	7.96869	8.05568	5.50685	5.61367	5.35076	5.36109	1.65791	1.98399	6.86765	6.91357	2.21751	2.3093	6.89889	6.95601	4.46146	4.65818	7.87822	8.01908	6.30086	6.42322	ME3	brown	EXPB2	Putative expansin-B2;EXPB2;ortholog
	Solyc03g093540.1	0.678693	0.454864	4.47614	4.68584	1.14757	1.13804	4.56677	4.40199	1.68252	1.78	4.8395	4.93807	2.07292	1.6804	3.46187	3.3065	1.61456	1.33141	4.35	4.2187	0.636304	1.00123	3.78961	4.08136	1.81247	1.56975	4.34489	4.52252	2.30958	2.14621	3.79665	3.54379	ME1	turquoise	ERF5	Ethylene-responsive transcription factor 5;ERF5;ortholog
	Solyc03g093550.1	2.10784	2.39574	5.71876	5.63762	2.17922	2.43943	5.42899	5.49618	4.06505	3.79867	6.58692	6.54304	2.53089	3.05117	5.30584	5.21935	3.15187	3.79282	5.32221	5.41834	1.95827	1.50745	4.65394	4.79371	4.11298	3.64441	5.85074	6.01161	3.13279	3.46056	4.9936	4.96116	ME1	turquoise	ERF5	Ethylene-responsive transcription factor 5;ERF5;ortholog
	Solyc03g093560.1	4.26547	4.22845	6.21173	6.39252	3.01928	3.30325	6.01481	6.14199	5.34112	5.21658	7.21708	7.37038	4.55737	4.55181	5.98499	5.96329	5.41447	5.23492	5.90472	5.89911	3.22215	2.98859	5.14345	5.34097	5.37727	5.46178	6.77067	6.90488	4.57816	4.756	5.86542	5.90709	ME1	turquoise	ERF5	Ethylene-responsive transcription factor 5;ERF5;ortholog
	Solyc03g093590.1	6.86315	6.61339	5.87905	6.36038	5.97543	5.69625	5.98219	6.30056	6.6297	6.56761	5.71782	5.10608	4.63078	5.23459	6.32001	5.89587	6.39838	5.707	5.90845	5.96257	6.0329	5.90877	5.6918	6.10913	6.60351	5.90601	5.0324	5.5153	5.47545	4.36775	6.79267	5.90701	ME0	grey	RPS25B	40S ribosomal protein S25-2;RPS25B;ortholog
	Solyc03g093610.1	3.58088	3.60693	5.01735	4.64509	4.18303	4.11334	5.16374	5.28973	5.44455	5.44118	6.13845	6.15644	5.29855	5.35892	6.09371	5.93963	4.22615	4.00812	5.25767	5.26946	4.03142	3.85132	4.6677	5.15849	5.22223	5.29948	6.17952	5.99191	5.25934	5.31712	5.64254	5.7039	ME9	magenta	ERF1A	Ethylene-responsive transcription factor 1A;ERF1A;ortholog
	Solyc03g093790.2	3.41738	3.56655	2.63536	2.52669	3.16918	3.23846	2.2156	2.09816	4.83905	5.01932	3.42694	3.47225	4.9418	4.96236	4.05525	3.80171	3.74237	3.48822	2.31493	2.23209	3.43155	3.1465	2.01942	1.8635	4.35815	4.47029	3.62763	3.46398	4.00947	3.86906	3.42783	3.70604	ME3	brown	CYCU4-1	Cyclin-U4-1;CYCU4-1;ortholog
	Solyc03g093800.1	6.62207	6.82181	4.16585	3.57446	5.48106	5.66403	3.56513	2.73299	5.20736	4.73679	3.97202	3.74284	5.02193	5.27347	3.70863	3.67578	6.54735	6.6347	3.89506	3.73007	5.88108	5.93811	2.95261	2.13855	4.84898	4.70815	3.45986	3.70038	5.26857	4.86837	4.07411	4.20845	ME5	green	At5g61660	At5g61660;At5g61660;ortholog
	Solyc03g094110.2	4.60113	4.26593	1.88396	1.8367	4.4446	4.4418	1.49973	1.06173	2.90706	2.69212	1.09983	1.16171	2.75256	2.63173	1.46989	1.36009	4.617	4.55969	1.36986	1.33428	4.71443	4.55625	1.56994	1.85062	3.04026	2.99728	1.749	1.43396	3.08673	3.15838	1.63174	1.42579	ME2	blue	At1g28695	Uncharacterized protein At1g28695;At1g28695;ortholog
	Solyc03g095300.2	5.1911	5.04747	2.34802	2.45321	5.30761	5.3352	2.94062	3.58589	4.68777	4.88243	3.57279	3.6406	4.98041	5.03037	4.13954	4.07811	5.19855	5.25173	2.34703	2.12702	5.63028	5.48332	3.56973	3.30501	4.77298	4.70055	3.66712	3.73508	5.045	5.076	4.06423	3.90082	ME1	turquoise	At2g40815	Calcium-dependent lipid-binding (CaLB domain) family protein;At2g40815;ortholog
	Solyc03g095500.2	1.76763	2.08131	2.58164	2.62288	0.915676	0.284328	2.04809	2.27856	3.04183	2.74772	4.04164	3.81452	2.79099	2.599	3.60816	3.45288	0.955141	0.633448	1.70245	2.33804	0.853473	0.933463	2.77219	2.55672	3.4076	3.69167	4.4005	4.55177	2.3001	2.372	3.69414	3.80508	ME2	blue	At3g56420	Putative thioredoxin H10;At3g56420;ortholog
	Solyc03g095770.2	0.873392	1.47211	3.61236	3.74739	0.875396	0.882327	4.94137	4.7175	4.13274	4.03892	4.66841	4.72213	3.17381	3.45001	4.27507	4.18869	2.12343	2.46607	4.00071	4.22987	0.525283	0.378128	4.08126	4.14989	4.04264	3.91834	4.90632	4.77483	4.63805	4.68827	4.9905	4.98323	ME2	blue	WRKY72	Probable WRKY transcription factor 72;WRKY72;ortholog
	Solyc03g095780.1	1.3061	0.929587	5.85567	5.84362	1.16836	0.98099	7.06495	6.87773	2.87055	2.88838	6.14785	6.24709	3.79057	4.01388	6.5297	6.50247	0.276168	1.61322	6.35028	6.17573	0.294403	0.688236	6.60358	6.61033	4.30366	4.34424	6.07223	6.12253	3.38714	2.98146	6.56722	6.72676	ME2	blue	PYL4	Abscisic acid receptor PYL4;PYL4;ortholog
	Solyc03g095940.1	3.79952	3.64472	3.60101	3.28624	3.90092	3.42206	3.40532	3.2303	4.94321	4.70887	5.01279	4.56154	3.88635	4.03359	5.14001	5.07573	3.66794	3.03344	4.50069	4.45083	3.30056	3.73103	3.8085	3.96181	4.70809	4.5197	5.28363	5.34725	4.42085	4.33495	5.37969	5.65358	ME6	red	LBD21	LOB domain-containing protein 21;LBD21;ortholog
	Solyc03g095980.2	2.60917	2.51695	7.37423	7.43183	1.67021	2.18035	6.55344	6.46064	4.86568	4.8981	6.53262	6.70287	3.38201	3.56116	5.37634	5.40039	2.12683	2.40441	7.38851	7.35344	1.66585	1.85545	6.65769	6.76184	4.56563	4.60426	6.45598	6.33326	3.21511	2.79229	5.39549	5.453	ME8	pink	BHLH51	Transcription factor bHLH51;BHLH51;ortholog
	Solyc03g095990.1	4.92814	4.91951	5.77945	5.60058	5.46236	5.54351	6.46957	6.52969	5.54403	5.73441	6.0027	5.71506	6.36925	6.20112	6.41827	6.25299	4.6065	4.55287	5.60078	5.69148	5.70073	5.58285	6.43208	6.42541	5.67332	5.75609	5.87198	5.94394	6.43162	6.49194	6.76211	6.86367	ME9	magenta	F27K19_190	Putative uncharacterized protein At3g56010;F27K19_190;ortholog
	Solyc03g096030.2	4.29801	4.38077	0.295829	0.336764	3.52701	3.59191	0.683512	0.584222	6.68437	6.6913	3.54974	3.68895	6.60823	6.60371	4.37998	4.22655	5.09461	4.84305	0.303139	0.293435	5.0091	5.13072	0.941815	0.866929	5.35565	5.39535	3.5655	3.60706	5.37438	5.23117	4.21593	4.08062	ME3	brown	ESK1	Protein ESKIMO 1;ESK1;ortholog
	Solyc03g096220.2	4.68176	5.02545	5.4436	5.64886	2.96052	3.70377	4.58292	4.48111	4.15288	4.21083	4.88257	5.01877	3.76395	3.11181	3.87322	3.88992	4.81678	4.65138	5.03589	4.96282	3.61371	3.97085	4.10575	4.01133	4.26403	4.17798	4.57238	4.68748	3.6623	3.56378	4.20117	3.92174	ME10	purple	At3g57360	At3g57360;At3g57360;ortholog
	Solyc03g096290.2	7.70359	7.94418	5.77863	5.58052	7.18699	7.2442	5.50119	5.46048	8.68858	8.70797	6.90359	6.65597	7.85291	7.88914	6.16618	6.17777	8.04628	7.96954	5.89164	5.95813	7.36355	7.4163	5.90063	5.96689	7.53095	7.51971	6.7077	6.69744	7.31012	7.32888	6.38543	6.2619	ME4	yellow	PIP1-3	Aquaporin PIP1-3;PIP1-3;ortholog
	Solyc03g096380.2	3.87738	3.97137	4.26574	4.48421	3.15879	3.06438	3.55141	3.56114	2.60144	2.67138	3.75675	3.87852	1.31933	1.29568	2.38069	2.07317	3.57867	3.49727	4.44281	4.27652	2.94691	3.09086	3.57574	3.55447	2.33374	2.50523	3.75477	3.63402	1.61079	1.66914	2.43509	2.36599	ME6	red	PROT2	Proline transporter 2;PROT2;ortholog
	Solyc03g096390.2	4.81071	4.9078	6.13461	6.17667	4.21656	4.10996	5.80815	5.95256	4.88695	4.88007	5.76709	5.7346	5.23013	5.18052	5.74426	5.77389	4.88476	4.69438	6.37669	6.36561	4.21008	4.26487	5.94355	5.90999	5.0369	5.03215	5.6418	5.63233	5.08695	4.949	5.49498	5.4883	ME1	turquoise	PROT1	Proline transporter 1;PROT1;ortholog
	Solyc03g096420.1	0	0	7.71991	7.78592	0	2.93156	7.6212	7.5166	3.9909	4.59756	4.40449	3.11041	4.49415	6.48145	6.75328	6.01277	0	0	7.33191	7.58634	0	0	7.85014	7.75704	7.77788	7.80057	5.8658	5.84987	7.79135	7.48042	7.96661	7.33801	ME2	blue	RH47	DEAD-box ATP-dependent RNA helicase 47, mitochondrial;RH47;ortholog
	Solyc03g096430.1	6.52807	5.81574	9.22481	9.79117	7.02521	7.60575	10.1943	9.8	7.09976	7.58464	7.71967	8.2533	9.40378	9.00303	9.81458	9.87175	3.90486	5.65066	10.0436	9.89986	8.31618	7.13827	10.1297	10.3488	9.52903	9.72283	9.4634	9.35489	10.5179	10.3921	10.3025	10.5744	ME2	blue	At5g51105	ECA1 gametogenesis family protein (DUF1278);At5g51105;ortholog
	Solyc03g096540.2	0.93329	1.98582	9.0322	9.1342	3.6016	4.46516	9.77062	9.83263	3.70122	3.982	7.36078	7.5423	7.88815	7.90576	9.34146	9.34721	2.29199	2.27496	9.06087	9.0122	4.60763	4.60697	9.61314	9.61621	6.52867	6.41591	6.74536	6.76855	7.36817	7.44182	8.89141	8.93078	ME2	blue	PLAT2	PLAT domain-containing protein 2;PLAT2;ortholog
	Solyc03g096550.2	2.4051	2.83503	9.18121	9.22217	4.69331	5.12361	9.43916	9.49052	5.4205	5.50348	8.17711	8.29257	7.65646	7.76655	8.86839	8.80338	3.27489	3.08973	9.10557	9.05134	4.90927	4.89057	9.22954	9.24937	7.08717	6.9871	7.63495	7.56664	7.30957	7.43212	8.44583	8.55537	ME2	blue	PLAT1	PLAT domain-containing protein 1;PLAT1;ortholog
	Solyc03g096670.2	7.52566	7.60185	3.53975	3.48162	7.19595	7.11495	3.93075	4.01495	5.7679	5.7654	2.96558	3.12902	4.42741	4.36348	3.30731	3.28577	7.48305	7.4835	2.91257	2.83065	7.1617	7.17326	3.96656	4.14035	3.55336	3.44014	2.55545	2.56627	4.43443	4.26243	3.20655	2.89402	ME2	blue	PP2CA	Protein phosphatase 2C 37;PP2CA;ortholog
	Solyc03g096770.1	5.24932	5.35312	3.09547	3.72837	5.18031	5.04072	1.662	2.7178	2.68745	3.45864	2.27467	2.91799	3.58405	4.4067	2.30388	2.92312	3.42666	2.9923	4.77807	4.16699	4.13294	4.05335	2.45045	2.41571	3.78254	3.56468	3.52405	3.76894	3.52867	3.56638	0.897167	1.4495	ME2	blue	LSU2	Protein RESPONSE TO LOW SULFUR 2;LSU2;ortholog
	Solyc03g096780.1	8.1669	8.13577	6.30471	6.52907	8.45561	8.36783	6.26479	6.07264	4.68134	4.4125	5.48122	5.5249	6.53118	6.53617	5.79084	5.99533	6.4919	6.34155	6.96312	6.98215	7.63369	7.63891	6.84845	6.51096	5.97168	5.94629	5.82577	5.86769	6.54433	6.34395	5.86533	6.33372	ME2	blue	LSU2	Protein RESPONSE TO LOW SULFUR 2;LSU2;ortholog
	Solyc03g096840.2	6.96305	7.1396	8.29698	8.3793	6.87299	6.77603	8.43867	8.55454	7.17886	7.09629	8.55746	8.57864	7.13247	7.11709	8.15998	8.10604	6.34053	6.19493	8.0852	7.98126	6.51514	6.54547	8.40899	8.5321	7.17529	7.10852	8.24912	8.19926	6.89984	6.90842	8.07507	8.10012	ME5	green	At5g17165	Uncharacterized protein;At5g17165;ortholog
	Solyc03g096850.2	4.10013	4.44559	6.28952	6.34282	4.16862	4.18135	6.15161	6.2114	5.64618	5.64706	5.96093	6.00128	4.99574	5.19814	5.9266	5.88329	3.90595	3.92571	5.5141	5.42956	3.92344	3.97334	5.81108	5.95707	5.06207	4.77599	5.76718	5.73274	4.91842	4.69535	5.78003	5.73548	ME2	blue	ENH1	Putative uncharacterized protein;ENH1;ortholog
	Solyc03g096870.2	6.04019	6.04854	3.60427	3.58101	6.09148	6.01018	4.2828	4.24461	5.84529	5.77247	4.42037	4.4752	5.69629	5.68865	4.71208	4.70749	5.92798	5.8874	3.56546	3.72446	6.14291	6.14925	4.37676	4.46349	6.04626	6.00638	4.75171	4.797	5.66505	5.68085	4.7346	4.7927	ME1	turquoise	CDC20-2	Cell division cycle 20.2, cofactor of APC complex;CDC20-2;ortholog
	Solyc03g097400.1	0	0	5.48244	0	0	4.98545	6.29804	0	0	0	0	5.14058	6.76178	0	0	0	0	0	0	0	5.42775	0	0	0	5.43825	0	0	0	0	0	0	0	ME0	grey	GIP2	Mitotic-spindle organizing protein 1A;GIP2;ortholog
	Solyc03g097420.2	2.91683	2.9788	0.534013	0.617108	2.93477	2.77518	0	1.09603	3.70527	3.50231	1.67236	2.1831	4.27572	3.82735	2.07096	2.29789	3.56896	3.53959	0.302235	0.527058	4.03765	3.76447	0.973667	0.729918	3.8666	3.39124	2.41261	2.19185	3.62675	3.84757	1.77311	1.51063	ME4	yellow	HVA22E	HVA22-like protein e;HVA22E;ortholog
	Solyc03g097600.2	4.61509	4.34248	4.65076	4.84399	5.18758	5.13626	3.25598	3.68656	1.70119	1.43603	3.71624	3.85397	2.25072	2.42477	2.77531	2.69537	4.64204	4.56601	4.26764	4.33281	5.37884	5.33869	2.42427	2.73628	2.98639	2.35548	2.52303	2.71773	3.27097	2.97753	2.61195	2.23773	ME6	red	SWEET10	Bidirectional sugar transporter SWEET10;SWEET10;ortholog
	Solyc03g097610.2	1.7709	2.53412	6.29521	6.40922	4.11304	3.88761	6.10223	6.1842	2.23518	2.4472	5.71559	5.72818	3.40108	3.68008	5.63794	5.29994	1.39726	1.64575	6.37826	6.37764	3.2965	3.47979	5.91473	5.92631	2.69259	2.77311	5.30788	5.31143	4.06921	4.19527	5.60976	5.51148	ME1	turquoise	SWEET10	Bidirectional sugar transporter SWEET10;SWEET10;ortholog
	Solyc03g097650.2	4.74022	4.58479	3.53506	3.28706	4.77019	4.79716	1.82914	2.3777	4.20368	4.00818	3.24367	3.09425	4.11085	4.48794	3.06503	2.59705	4.41151	4.41614	2.88521	2.7581	4.80601	4.78907	1.19079	1.72704	3.62243	3.68528	3.29108	3.41879	4.51748	4.62155	2.68864	2.22828	ME5	green	NAC083	NAC domain-containing protein 83;NAC083;ortholog
	Solyc03g097820.1	3.41691	3.60002	5.90558	6.05374	3.21544	3.2835	6.61012	6.59285	3.68494	3.8075	4.2653	4.09097	3.16508	2.97768	4.23678	3.83664	3.44666	3.32057	5.41993	5.44257	2.93606	2.89714	6.31466	6.30704	3.3149	3.25419	3.89866	3.9785	2.94615	2.85079	3.49033	3.54437	ME4	yellow	BHLH137	Transcription factor bHLH137;BHLH137;ortholog
	Solyc03g097840.2	2.58212	2.80947	4.32191	4.18726	3.23987	3.30512	4.95769	5.17671	3.53813	3.75302	4.07919	3.95986	4.94656	4.95575	5.16416	5.13949	2.95013	2.93846	4.21799	4.13203	3.01652	3.19544	4.41851	4.45288	3.17529	3.33356	3.88887	3.91011	4.55011	4.38785	4.49048	4.49736	ME9	magenta	MPT3	Mitochondrial phosphate carrier protein 3, mitochondrial;MPT3;ortholog
	Solyc03g097870.2	4.56958	4.44409	6.22039	6.3155	4.44831	4.3339	6.73974	6.77112	0.743365	0.828222	4.38782	4.52194	0.996289	1.00244	2.56628	2.641	4.18484	4.2215	6.44421	6.40727	3.6221	3.7599	5.8327	5.98688	1.04103	0.794264	3.50325	3.5692	0.800975	0.721076	1.88058	1.02334	ME3	brown	SWEET11	Bidirectional sugar transporter SWEET11;SWEET11;ortholog
	Solyc03g097920.1	5.11589	5.21238	6.76329	6.84529	5.20388	5.36254	6.93832	7.02877	5.69726	5.68189	6.45371	6.43985	5.54939	5.41251	6.28527	6.2881	5.30491	5.25245	7.01583	7.03447	5.18126	5.30117	6.64235	6.77575	5.67709	5.67327	6.34072	6.35448	5.63636	5.66989	6.28167	6.39141	ME1	turquoise	MKK9	Mitogen-activated protein kinase kinase 9;MKK9;ortholog
	Solyc03g097930.2	4.63922	4.64275	6.8217	6.74512	3.66213	4.35847	5.55753	5.60307	5.34744	5.72698	6.50236	6.39763	4.58177	5.08082	5.17443	5.00985	4.38615	4.30747	6.96402	7.01688	3.60565	4.29065	5.59055	5.72538	5.52021	5.37642	6.46232	6.65688	4.66855	4.6529	4.58484	5.07434	ME8	pink	At1g61670	Lung seven transmembrane receptor family protein;At1g61670;ortholog
	Solyc03g098320.2	2.66115	2.71229	5.64711	5.52692	2.34195	2.45551	4.14412	4.14003	4.25822	4.48749	4.64792	4.77651	3.77309	3.77917	3.93049	3.95057	3.11834	3.15252	4.94521	4.819	2.66941	2.91694	4.82558	4.83248	3.67623	3.63357	4.51933	4.55151	4.5789	4.58318	5.04902	4.91153	ME2	blue	RVE2	Protein REVEILLE 2;RVE2;ortholog
	Solyc03g098670.1	0.316673	0	0.79042	0.661481	0.321365	0	4.05161	4.63312	1.79921	1.24633	1.94248	1.95714	3.62723	3.74937	3.21853	2.93578	0.276168	0.27015	0.81579	1.28414	0.294403	0.267561	2.75571	2.46902	4.42712	4.10764	4.70493	4.72261	4.43863	4.72106	4.33143	4.6202	ME6	red	T9L24.46	Kunitz family trypsin and protease inhibitor protein;T9L24.46;ortholog
	Solyc03g098730.1	3.08571	3.40513	5.5501	5.5025	1.81552	2.19481	6.30298	6.19672	5.04443	4.97287	6.21992	6.19252	4.55118	5.03557	5.47776	5.25832	3.45168	3.75206	5.27847	5.36934	2.15605	2.09696	5.42417	5.53186	4.80615	4.71903	6.02712	6.10903	4.19528	4.44985	5.24222	5.23069	ME2	blue	KTI1	Kunitz trypsin inhibitor 1;KTI1;ortholog
	Solyc03g098740.1	2.69864	2.98151	4.34265	4.1596	2.33968	2.79454	7.038	7.08041	5.97519	6.03155	6.46649	6.50227	6.99267	7.09486	7.30928	7.05002	3.38434	3.12879	4.87558	4.84439	2.36286	2.85093	5.97033	5.91909	6.62028	6.74168	7.44586	7.52705	7.51148	7.56687	7.60695	7.66272	ME6	red	At5g55860	WEB family protein At5g55860;At5g55860;ortholog
	Solyc03g110990.1	0	0	0	0	0	4.65668	0	0	0	0	0	3.88989	4.42598	0	0	0	0	0	0	0	4.07779	0	0	0	0	5.71903	0	4.05019	0	4.18706	0	0	ME0	grey	SGR1	Protein STAY-GREEN 1, chloroplastic;SGR1;ortholog
	Solyc03g111000.2	5.56303	5.63472	5.00575	4.9837	4.19271	4.17678	3.90152	4.09822	4.12806	4.25769	4.7933	4.57458	3.36737	3.41765	3.24378	3.43792	5.26165	5.41612	4.43877	4.3857	3.7014	3.65629	3.82539	4.28642	4.0098	3.90577	4.5599	4.60013	3.1796	3.24466	3.4761	3.50186	ME7	black	GAPC2	Glyceraldehyde-3-phosphate dehydrogenase GAPC2, cytosolic;GAPC2;ortholog
	Solyc03g111080.2	4.68418	4.24017	3.80787	4.07553	4.31579	2.91068	3.60662	4.77451	2.51372	3.90116	3.81417	2.56365	2.84151	2.86225	2.93028	4.26634	3.37843	4.30493	3.32475	3.42747	3.07139	3.18599	2.69612	4.19945	3.13247	3.09159	4.4874	2.50791	2.49709	3.12425	3.47706	1.88398	ME0	grey	At1g24360	3-oxoacyl-[acyl-carrier-protein] reductase, chloroplastic;At1g24360;ortholog
	Solyc03g111100.1	7.05786	7.00107	1.66456	1.31851	6.5156	6.6514	0.936444	1.46979	3.57099	3.74815	1.91605	1.96574	2.02228	1.88042	0.63713	0.980183	7.21673	7.17403	1.29305	0.813067	6.37624	6.35677	0.868249	0.901568	2.03353	2.25841	0.662032	1.16562	2.23359	1.42667	0.502853	0.840512	ME2	blue	CAB62340.1	Emb;CAB62340.1;ortholog
	Solyc03g111120.2	1.23141	0.794206	2.92468	3.07603	1.97362	2.18075	2.96106	3.00599	3.36738	3.24224	4.47451	4.33198	3.41907	3.1738	3.58939	3.75706	1.34377	1.48885	3.79826	3.85614	1.76006	1.74914	3.98339	3.8193	3.03779	3.0221	4.94638	5.1144	3.3817	3.39982	4.73938	4.75253	ME2	blue	MLS	Malate synthase;MLS;ortholog
	Solyc03g111140.2	1.33679	1.51769	3.78395	3.99776	2.24753	2.46969	4.23773	4.22158	1.2963	1.28923	2.48492	2.35607	2.10771	2.34325	2.71652	2.77181	1.20368	1.08684	2.90829	3.13572	2.26596	2.09434	4.73353	4.83452	1.41809	1.39765	1.70144	1.95344	2.63202	2.64966	2.71336	2.53982	ME4	yellow	MLS	Malate synthase;MLS;ortholog
	Solyc03g111310.2	7.9914	8.05546	8.79347	8.89575	7.55409	7.50959	8.82683	8.85332	7.45834	7.45052	8.2426	8.25379	7.60887	7.62022	7.77006	7.76299	7.72238	7.75334	8.65702	8.53847	7.23272	7.27364	8.77509	8.8103	7.3687	7.40769	7.93519	7.92204	7.39074	7.42303	7.96039	7.97391	ME3	brown	KING1	SNF1-related protein kinase regulatory subunit gamma-1;KING1;ortholog
	Solyc03g111400.1	4.89967	4.98487	2.15011	2.00089	5.33967	5.30925	2.25274	1.48038	4.80999	4.70687	2.71195	2.81615	4.86944	4.73686	3.25471	3.06957	5.17229	5.06927	2.15972	2.11853	5.97077	5.90643	1.59931	1.75762	5.002	4.93533	3.08398	3.30815	5.50799	5.45513	2.92742	3.15447	ME1	turquoise	AZG2	Adenine/guanine permease AZG2;AZG2;ortholog
	Solyc03g111440.1	0	0	0	3.70368	0	0	0	3.63877	0	0	3.61942	4.3415	3.30919	0	0	3.28605	3.77675	2.71733	4.77536	4.3866	0	0	3.10811	0	0	3.05544	5.33376	0	2.91068	3.05767	0	3.07654	ME0	grey	At5g27240	DNAJ heat shock N-terminal domain-containing protein;At5g27240;ortholog
	Solyc03g111610.2	1.04397	0.995974	4.59091	4.59803	1.44039	1.4151	3.88786	4.00136	1.7053	1.62385	2.86799	2.92724	2.0251	1.65667	2.47882	2.31502	0.574202	0.69919	4.07235	4.15628	1.32773	1.1636	4.00801	4.03058	0.90502	0.962173	2.25409	2.3921	1.21915	1.31726	2.55863	2.67222	ME4	yellow	CBBY	CBBY-like protein;CBBY;ortholog
	Solyc03g111690.2	9.13044	9.05411	6.67325	6.6215	8.61298	8.56165	6.58396	6.60427	8.74395	8.61803	6.94858	6.94992	8.43697	8.48013	7.32902	7.11546	9.05024	9.00741	6.75965	6.76222	8.56015	8.57683	6.65997	6.71247	8.7161	8.65856	7.61253	7.58907	8.17924	8.17609	7.30012	7.33003	ME1	turquoise	At1g67750	Probable pectate lyase 5;At1g67750;ortholog
	Solyc03g111710.2	3.91478	3.93787	4.60231	4.49225	4.68157	4.67864	6.49548	6.6005	5.39218	5.40899	6.46606	6.32824	6.34209	6.38485	6.74941	6.70947	3.96982	3.87403	3.81819	3.88014	4.32744	4.37363	6.77568	6.82342	5.54012	5.54904	6.39084	6.35995	5.51544	5.46056	6.40012	6.38143	ME9	magenta	BT1	BTB/POZ and TAZ domain-containing protein 1;BT1;ortholog
	Solyc03g111730.2	6.16878	6.35638	1.57682	1.79417	6.6705	6.61979	2.07804	2.17087	2.22496	2.42991	1.5352	1.91267	2.91831	2.62809	2.24192	2.09433	5.40213	5.44493	1.67406	1.70268	6.11923	6.14404	2.13979	1.80117	2.76009	2.63275	1.45136	1.82231	3.16935	3.28684	2.15572	2.14154	ME2	blue	CEP1	KDEL-tailed cysteine endopeptidase CEP1;CEP1;ortholog
	Solyc03g111770.2	6.33838	6.26663	5.11082	5.12019	6.85067	6.71458	5.03636	5.0818	6.35829	6.2743	5.45188	5.3052	6.4828	6.58366	5.80811	5.7746	6.05456	6.06427	4.64689	4.69373	6.46166	6.55131	5.27931	5.33176	6.21537	6.14458	5.37524	5.41283	6.22595	6.25288	5.60079	5.74202	ME1	turquoise	At4g24760	Alpha/beta-Hydrolases superfamily protein;At4g24760;ortholog
	Solyc03g111810.2	7.07764	6.99556	5.14149	5.35421	6.64161	6.53909	4.43642	4.38953	6.64622	6.58402	6.91304	6.98484	6.89928	6.87779	7.02963	7.04722	6.66891	6.64873	4.75047	4.80575	7.10738	7.14546	4.42283	4.16394	6.68577	6.63849	6.75505	6.79564	6.6769	6.72208	6.69583	6.57863	ME4	yellow	SEOB	Protein SIEVE ELEMENT OCCLUSION B;SEOB;ortholog
	Solyc03g112030.1	2.39954	2.59953	2.43276	2.37984	1.97761	1.78106	3.33687	3.26099	4.01258	4.05594	3.96191	4.01974	4.80079	4.78413	4.73985	4.88676	2.40974	2.57034	2.84317	3.08241	1.94548	1.56243	3.02798	3.01532	4.17695	4.2875	4.67471	4.74998	4.65911	4.65153	4.3941	4.4722	ME6	red	CYP71B25	Cytochrome P450 71B25;CYP71B25;ortholog
	Solyc03g112060.2	4.26348	4.00218	4.64875	4.61703	5.24104	5.14149	5.96482	5.93632	4.85673	4.91504	4.75226	4.80612	5.65255	5.57727	6.23162	6.16858	3.9878	4.00277	5.02849	5.01214	4.83167	4.88701	6.28303	6.20003	4.58968	4.60479	5.05302	4.94319	5.40193	5.46681	5.93336	5.89916	ME9	magenta	QS	Quinolinate synthase, chloroplastic;QS;ortholog
	Solyc03g112130.1	2.74546	2.60639	4.9473	4.88573	3.47038	3.19626	4.55495	4.44799	3.036	3.12144	4.53516	4.5823	3.06926	3.26164	4.07207	4.18462	2.205	2.69061	4.25454	4.05369	2.84559	2.77293	4.0021	4.1514	3.53933	3.55433	4.03671	4.12864	3.19589	3.07127	3.75453	3.57911	ME1	turquoise	At4g12690	At4g12690;At4g12690;ortholog
	Solyc03g112160.2	6.15844	6.15894	3.5651	3.31121	6.42851	6.41152	4.28294	4.23596	5.5196	5.40995	3.79017	3.79858	5.69416	5.644	4.50542	4.61811	6.14908	6.1019	3.53267	3.5628	6.50668	6.47517	4.09851	4.20653	4.83564	4.79939	4.21931	3.92407	5.58124	5.53955	4.42086	4.73016	ME8	pink	SRO2	Probable inactive poly [ADP-ribose] polymerase SRO2;SRO2;ortholog
	Solyc03g112210.1	5.00638	5.40075	5.27153	5.48926	6.20897	5.74422	6.34236	6.95815	4.11159	3.74869	4.89751	5.13181	4.10173	5.58991	5.65823	5.9743	4.60338	4.44848	5.12242	5.03477	5.33596	5.52517	6.36703	6.59057	4.49329	4.16837	3.91179	4.47865	5.18524	4.6133	6.07302	5.8671	ME7	black	NAC13	NAC domain-containing protein 13;NAC13;ortholog
	Solyc03g112270.2	6.71152	6.74358	7.69782	7.72674	6.04987	5.96846	6.99704	6.91055	6.3564	6.40752	7.16495	7.16107	6.07392	6.06391	6.27047	6.15602	6.62867	6.63615	7.22711	7.20726	5.90647	5.95791	6.85162	6.87914	6.34454	6.38918	6.88241	6.82043	5.92308	5.97909	6.2742	6.36086	ME10	purple	PIRL1	Plant intracellular Ras-group-related LRR protein 1;PIRL1;ortholog
	Solyc03g112300.2	3.28676	3.37339	5.18804	4.98003	2.66235	2.69692	4.26966	4.3132	2.51511	2.23866	4.09954	3.96469	2.53135	2.69058	3.0922	2.8607	3.50369	3.48237	4.19706	4.28285	2.79721	2.82452	3.77906	3.66441	2.0882	2.36031	2.71302	2.76827	2.09478	2.36988	2.85504	2.7929	ME10	purple	T29H11_240	At3g48240;T29H11_240;ortholog
	Solyc03g112320.2	4.10353	3.68215	5.90613	6.0796	5.16279	5.15833	6.57737	6.5596	3.985	3.65991	5.86305	5.94737	3.54268	3.5339	5.93476	5.7719	3.98341	3.7785	5.97366	6.0797	4.99261	4.88745	6.64705	6.62601	3.83422	3.68445	5.42428	5.53676	3.90504	3.70214	5.65661	5.5614	ME1	turquoise	FRO8	Ferric reduction oxidase 8, mitochondrial;FRO8;ortholog
	Solyc03g112340.1	3.74642	3.79907	6.12008	5.95025	4.1674	4.19169	6.13752	6.13172	4.30189	4.36343	5.77154	5.66941	5.1277	5.05646	5.4184	5.69328	4.14793	4.16759	5.04993	5.22627	4.19416	4.2151	5.61056	5.6088	4.03189	4.33664	5.31395	5.26984	5.08273	5.00494	5.46725	5.47984	ME5	green	ATL6	E3 ubiquitin-protein ligase ATL6;ATL6;ortholog
	Solyc03g112370.1	2.71028	4.51357	6.2944	4.70759	4.35754	4.41647	6.17187	3.15944	3.33184	4.57897	4.89611	4.86372	5.02232	3.78845	5.61276	5.65609	5.55034	4.65426	3.7388	4.63411	5.50151	3.16113	5.47316	4.9428	3.50688	4.03613	4.13326	4.62312	5.06115	4.74683	4.37487	4.08414	ME0	grey	orf 05	Armadillo repeat only 4;orf 05;ortholog
	Solyc03g112380.1	3.59562	5.61621	5.7186	5.10876	2.90688	5.63954	6.00444	6.32819	5.22017	5.23423	5.24787	5.26631	5.68365	4.73527	5.13908	2.84363	5.55034	4.65426	3.7388	5.73957	5.33556	5.19982	5.47316	6.05449	4.75058	4.99149	4.5276	4.31575	4.5929	5.40461	6.40815	5.7603	ME0	grey	At1g52430	F6D8.35 protein;At1g52430;ortholog
	Solyc03g112540.2	6.21954	6.13556	0.501737	0.367016	5.71693	5.70394	0.480229	0.876434	4.00964	4.01258	1.83202	2.0465	4.67976	5.03726	3.12745	2.7621	6.24663	6.23107	0.892451	0.866732	5.65597	5.77495	0.123955	0.786044	4.2136	4.34501	2.13844	2.22738	5.01075	5.00865	2.47173	2.40433	ME1	turquoise	MPF21.15	NAD(P)-binding Rossmann-fold superfamily protein;MPF21.15;ortholog
	Solyc03g112590.2	5.18885	5.27683	4.91566	4.96115	4.58035	4.51182	4.00214	3.98682	2.38279	2.35863	3.84048	3.90759	2.10762	2.22902	2.88107	2.9051	5.33391	5.31156	4.51037	4.44648	4.46616	4.57248	3.88876	3.83598	1.78103	1.7608	2.79018	2.91534	2.2025	2.08678	2.80963	2.85843	ME6	red	CDC48A	Cell division control protein 48 homolog A;CDC48A;ortholog
	Solyc03g112620.2	5.23502	5.23257	3.0542	2.91956	4.69717	4.63154	3.00015	3.06033	5.27483	5.06251	4.80271	4.91052	4.6037	4.58455	4.49292	4.27144	5.47575	5.38503	2.98391	2.82606	5.09134	5.00194	2.46075	2.80515	4.97595	4.95803	4.53934	4.5124	4.64055	4.39163	4.09921	4.05012	ME4	yellow	MPF21.18	AT5g50150/MPF21_17;MPF21.18;ortholog
	Solyc03g112630.2	6.65787	6.70422	4.77296	4.73436	6.6969	6.62417	5.03455	5.21044	6.15376	6.17582	5.75873	5.8438	6.24262	6.25295	5.97777	5.9497	6.78474	6.82042	4.9582	4.81949	7.00659	7.01903	5.38019	5.36943	5.86807	5.82627	5.86602	5.79503	6.18996	6.17713	5.87829	5.93064	ME1	turquoise	PUX10	Plant UBX domain-containing protein 10;PUX10;ortholog
	Solyc03g112700.1	4.02051	3.6388	4.87275	4.96241	2.93183	2.87645	5.3729	5.28554	3.91048	4.18778	5.25388	5.3198	4.3378	4.33659	5.00525	5.04736	3.86204	3.98044	4.95115	4.94105	3.21556	2.85818	4.51703	4.51608	3.94744	4.09876	5.31278	5.3364	4.73642	4.72537	5.02158	5.00687	ME5	green	At2g15760	At2g15760;At2g15760;ortholog
	Solyc03g112790.2	3.4571	3.43875	1.4364	1.08255	4.28136	4.13667	1.67784	1.46953	3.07459	3.12763	2.58847	2.20212	4.21132	4.20975	3.60227	3.69208	3.1323	3.33682	1.04863	0.967331	4.75654	4.59704	1.37889	1.62294	3.1626	2.92321	2.61406	2.39789	3.98876	4.08382	3.21416	3.34932	ME10	purple	At5g50290	Putative uncharacterized protein;At5g50290;ortholog
	Solyc03g112980.1	0	0	0	0	0	0	0	0	3.58235	0	0	3.60675	0	0	0	4.09813	0	0	5.64441	3.69143	0	0	3.89702	4.05635	0	4.81802	4.92095	0	0	0	0	0	ME0	grey	At1g49920	MuDR family transposase;At1g49920;ortholog
	Solyc03g113090.2	6.23852	6.27118	4.79872	4.66249	6.04114	5.95144	4.73334	4.77804	5.91597	5.83499	5.1614	5.14784	5.43725	5.46655	4.91854	4.82945	6.04802	5.98197	4.61582	4.66374	5.75337	5.78277	4.4714	4.69642	5.77726	5.82894	5.24435	5.32522	5.18966	5.28711	4.76337	4.72987	ME5	green	At5g03430	Phosphoadenosine phosphosulfate (PAPS) reductase family protein;At5g03430;ortholog
	Solyc03g113130.2	3.14587	3.28779	3.00298	3.2423	3.28436	3.11039	2.89438	3.12112	4.95603	4.82129	4.36206	4.43191	3.93612	3.78024	3.58019	3.20225	3.14707	3.14838	2.43045	2.33453	2.92538	2.82597	1.59047	1.69394	4.68875	4.67466	4.63396	4.40677	4.12386	4.04201	3.53339	3.67092	ME3	brown	PCO1	Plant cysteine oxidase 1;PCO1;ortholog
	Solyc03g113240.2	4.89761	5.2757	6.68754	6.76748	4.93762	5.12269	7.02359	7.02144	5.96778	6.0841	6.84831	6.73091	5.38279	5.52883	6.60505	6.51911	4.80309	4.65024	6.15472	6.15203	4.8647	4.96246	7.02924	7.03803	5.58193	5.58239	6.55179	6.54405	5.78187	5.6926	6.67758	6.83835	ME5	green		#N/A
	Solyc03g113300.2	6.34031	6.12408	4.37162	4.91133	6.25669	6.00562	4.66046	4.58404	5.82114	5.27166	5.0395	4.88409	5.03082	5.21303	5.34357	5.07231	6.0845	6.12419	5.10046	5.10634	6.06282	6.0483	5.24623	4.95586	5.56445	5.69506	5.27939	5.578	5.59775	5.43903	4.99526	4.95847	ME5	green	At4g03140	NAD(P)-binding Rossmann-fold superfamily protein;At4g03140;ortholog
	Solyc03g113340.2	3.61944	3.49476	5.41891	5.49431	3.37556	3.61098	5.32081	5.37364	2.95087	2.88212	4.26737	4.33655	3.46388	3.44483	4.14533	4.2151	3.28955	3.21814	4.68756	4.83604	3.3338	3.38175	5.18142	5.1263	2.75673	2.51116	3.81611	3.87512	3.48117	3.38141	4.26331	4.18939	ME4	yellow	At1g74780	F25A4.25 protein;At1g74780;ortholog
	Solyc03g113430.2	3.9455	3.90926	6.30374	6.29553	3.63113	3.61595	5.08081	4.93386	3.56394	3.50897	5.19428	5.16906	3.05869	3.14606	3.76436	3.89696	2.75481	2.74938	6.70988	6.68377	3.31115	3.29951	5.25079	5.22269	3.89599	3.93061	5.31146	5.34947	3.45513	3.61505	4.6342	4.69246	ME1	turquoise	NPF2.10	Protein NRT1/ PTR FAMILY 2.10;NPF2.10;ortholog
	Solyc03g113480.1	5.01525	4.89802	6.57215	6.38912	4.76565	4.382	5.60214	5.65332	5.12667	5.06144	6.16247	5.89249	4.77951	4.67385	5.05458	4.79289	4.91939	4.70778	6.45367	6.44757	4.23126	4.08546	5.89354	5.85503	5.20599	5.16875	6.06729	5.96052	4.51291	4.6985	5.28315	5.57907	ME8	pink	BAG7	BAG family molecular chaperone regulator 7;BAG7;ortholog
	Solyc03g113490.2	4.16449	3.92548	5.93558	5.97024	4.35491	4.32377	6.21988	6.1948	5.0125	4.96596	5.751	5.6463	5.4559	5.37958	5.72105	5.72022	4.26813	4.2548	5.84208	5.82538	4.46334	4.46255	6.10832	6.07995	5.03642	5.18612	5.78587	5.76521	5.59814	5.55057	5.93505	5.95522	ME2	blue	HIPL1	HIPL1 protein;HIPL1;ortholog
	Solyc03g113580.1	0	0	1.83838	1.60546	0.286151	0	2.84967	3.50479	1.84287	1.93759	3.06104	3.30906	3.06715	2.74935	4.11019	3.89139	0.245975	0.933477	2.90173	2.99579	0.262713	0.444069	3.67586	3.52493	3.42092	3.27913	4.06848	4.30845	3.84891	3.76829	5.02431	4.83161	ME9	magenta	At1g18980	Germin-like protein subfamily T member 2;At1g18980;ortholog
	Solyc03g113680.2	4.3917	4.20736	4.52129	4.41859	4.20702	4.10073	2.9349	2.89867	5.13666	5.23015	4.84079	4.81541	5.46216	5.46793	4.94204	4.9325	4.40921	4.49447	3.26019	3.17983	4.21308	4.11557	2.9775	3.06073	5.34757	5.30728	5.03371	4.96088	4.64894	4.69656	4.27501	4.35965	ME3	brown	TOR1L4	TORTIFOLIA1-like protein 4;TOR1L4;ortholog
	Solyc03g113720.2	2.83462	3.13368	4.80408	4.96548	2.27185	1.84086	5.97385	5.89268	4.39613	4.19561	5.32803	5.53472	4.13262	4.16322	4.63649	4.72373	3.30956	3.47091	6.27835	6.11223	1.83435	1.85869	4.82266	5.17288	4.74444	4.71836	5.05803	4.99472	3.62951	3.75874	4.44831	4.70456	ME8	pink	ARR5	Two-component response regulator ARR5;ARR5;ortholog
	Solyc03g113910.2	7.04514	7.2441	7.00113	6.9931	6.49871	6.42055	7.00613	7.16148	6.79419	6.68552	7.84231	7.79721	5.92649	6.1813	7.8035	7.77259	6.36202	6.44113	6.03091	5.77255	5.28074	5.35995	7.02454	7.02681	6.88538	6.80519	7.32634	7.3836	5.82998	5.80101	7.23623	7.1991	ME8	pink	GASA3	Gibberellin-regulated protein 3;GASA3;ortholog
	Solyc03g114100.1	5.31829	5.60131	4.80242	5.4381	6.42085	6.53937	7.12772	7.21278	5.90825	5.82562	5.86892	5.50499	6.6659	6.89434	7.17904	6.83643	5.12145	4.93391	4.42274	5.06245	6.3927	6.39305	6.36254	6.19442	5.75534	5.75306	5.63511	5.70372	5.92171	5.8426	6.18468	6.32586	ME7	black	At3g15630	AT3g15630/MSJ11_3;At3g15630;ortholog
	Solyc03g114180.2	4.37527	4.5048	6.87322	6.95473	3.58342	3.73048	6.14927	6.16731	6.09205	5.99581	7.09967	7.12149	5.16314	5.14187	6.11078	6.0343	4.02516	4.26012	7.56612	7.49598	3.25931	3.19291	6.22893	6.19466	5.8863	5.90135	6.75913	6.73076	4.58369	4.6538	5.75804	5.96192	ME8	pink	At5g14860	Glycosyltransferase;At5g14860;ortholog
	Solyc03g114190.1	0.594019	1.50141	4.58702	4.16819	1.04595	0.976455	3.68366	2.90647	2.08829	2.2393	3.25257	3.0683	1.63473	1.70514	2.6128	2.44161	1.46745	2.37869	4.33317	4.21385	0.953316	0.868039	3.33818	3.53268	2.08827	2.47596	3.31397	2.93492	2.68174	2.00573	2.2309	2.74049	ME1	turquoise	At1g62020	Coatomer subunit alpha-1;At1g62020;ortholog
	Solyc03g114240.2	4.19873	4.22763	0.88483	0.982733	4.27202	4.39245	1.07859	0.771351	4.63172	4.61428	2.89237	3.15773	4.83918	4.90898	3.60849	3.68778	4.08032	4.14142	0.864583	0.552164	4.61321	4.59931	1.14938	1.32001	4.54489	4.46892	3.23239	2.9843	4.13791	4.29065	3.45364	3.16404	ME4	yellow	PGL3	Polygalacturonase 1 beta-like protein 3;PGL3;ortholog
	Solyc03g114290.2	5.725	5.80903	3.87187	3.98407	5.755	5.76065	3.96438	3.69363	4.62579	4.66616	4.18518	4.47466	4.66552	4.66237	4.58529	4.6561	5.60407	5.50124	4.02853	4.04558	5.76733	5.87576	4.09241	3.99319	4.65378	4.48907	4.51189	4.68805	4.90648	4.78723	4.60136	4.65658	ME2	blue	At2g36330	CASP-like protein 4A3;At2g36330;ortholog
	Solyc03g114430.1	3.94907	3.84504	4.08833	4.11318	2.727	1.90412	2.64204	1.88436	4.06596	3.78452	3.45219	4.55009	2.11322	3.18501	2.79689	2.46363	4.02557	2.57495	2.43057	3.26886	1.93559	1.38291	2.39365	1.03317	3.118	3.60176	3.5498	3.6486	2.6743	2.3137	2.83132	3.04141	ME7	black	NAC095	At5g41090;NAC095;ortholog
	Solyc03g114800.1	5.33654	5.30359	1.69567	1.60273	5.84877	5.60753	2.32361	2.38745	5.28284	5.01896	3.51705	3.56515	5.27737	5.32895	4.33637	4.26894	5.51299	5.65873	1.19199	1.15677	6.02548	6.04068	2.20791	2.13188	4.84794	4.5727	4.07767	4.09437	4.97497	4.77892	3.94141	3.57483	ME4	yellow	SOT3	Cytosolic sulfotransferase 3;SOT3;ortholog
	Solyc03g114830.2	4.59009	4.73334	3.34668	3.51744	2.98018	3.10144	2.51967	2.47042	4.04794	4.25441	3.06206	2.97863	2.38964	2.1624	1.68149	2.00762	4.22913	4.06866	3.09438	2.97769	2.64335	2.9964	2.06949	1.88431	3.46378	3.64062	3.43005	3.28964	2.00913	2.28383	1.86057	1.33942	ME7	black	AP1	Floral homeotic protein APETALA 1;AP1;ortholog
	Solyc03g114860.2	7.78293	7.90488	6.84261	6.76057	6.89838	6.89374	5.9892	5.99478	7.39311	7.35623	6.03888	5.95665	6.07117	6.00722	5.53707	5.36394	7.72929	7.73427	7.34366	7.24702	6.30413	6.46192	6.16914	6.18535	7.26742	7.24472	6.11301	6.14078	6.06307	6.09517	5.53532	5.6639	ME9	magenta	RGP1	UDP-arabinopyranose mutase 1;RGP1;ortholog
	Solyc03g114890.2	3.90429	4.05823	6.71687	6.72375	2.57175	2.73659	6.78888	6.68429	6.41725	6.45163	6.77827	6.8245	6.61201	6.59065	6.89579	6.8707	4.27717	4.21966	7.13157	7.1531	3.14725	2.92884	6.83529	6.8907	6.41729	6.41114	6.98504	6.93936	6.74261	6.72288	7.0887	7.14218	ME2	blue	COBL4	COBRA-like protein 4;COBL4;ortholog
	Solyc03g114900.2	3.26729	3.40007	0.266679	0.476844	3.97979	3.95626	0.642809	0.672939	6.22872	6.18551	3.7786	3.74471	6.96672	6.97903	5.22198	5.30118	3.20859	3.09702	0.820064	1.34597	4.46627	4.33792	1.16431	0.607017	5.29475	5.29342	3.64987	3.75116	5.77105	5.63162	5.1174	5.20884	ME3	brown	COBL4	COBRA-like protein 4;COBL4;ortholog
	Solyc03g114940.2	1.19739	0.943482	3.74129	3.84677	1.51346	1.45988	4.70391	4.52932	2.16573	2.11389	2.83076	2.95317	3.54367	3.64659	3.01033	3.08665	1.18988	1.29334	4.65214	4.60919	2.0049	2.27825	5.01454	4.90438	2.67323	2.6995	3.00225	2.92976	2.61988	2.43777	2.89607	2.97573	ME5	green	CYP78A5	Cytochrome P450 78A5;CYP78A5;ortholog
	Solyc03g114950.2	4.83734	4.81914	6.78999	6.85594	4.38027	4.40862	5.48242	5.4947	6.00412	6.06875	6.32387	6.35095	5.10395	5.11442	5.17761	5.19533	4.70244	4.69391	7.15739	7.08782	4.45857	4.41012	5.63735	5.67233	6.06494	6.13643	6.52148	6.52967	5.6811	5.72303	5.58329	5.71152	ME8	pink	ABCB27	ABC transporter B family member 27;ABCB27;ortholog
	Solyc03g115000.2	3.0191	2.82144	5.19613	5.21512	3.51094	3.55845	4.21447	4.11438	3.79476	3.84247	4.09052	4.21269	3.73649	3.58089	3.93201	4.08907	3.02621	3.06006	3.98312	3.91843	3.20633	3.37381	3.97922	3.93868	3.73024	3.85047	4.04137	4.10461	3.61757	3.57438	3.82392	3.85255	ME1	turquoise	TRM4	LONGIFOLIA protein;TRM4;ortholog
	Solyc03g115040.2	2.42024	2.68214	7.01044	7.09273	1.94439	2.26078	6.22339	6.15717	5.17128	4.94788	6.3697	6.367	4.4739	4.46935	5.60979	5.38629	2.8275	2.89146	6.8514	6.90399	2.27082	2.06799	6.08933	6.12711	5.0662	4.7949	6.26505	6.15705	4.03664	4.05115	5.34593	5.38533	ME8	pink	APF	Eukaryotic aspartyl protease family protein;At1g03220;ortholog
	Solyc03g115050.2	4.88206	4.67866	2.74172	2.85623	4.87348	4.86832	3.39091	3.25713	4.7578	4.80128	3.43787	3.59088	4.51777	4.58657	3.83725	3.86636	4.95361	4.94392	2.72339	2.5858	5.16592	5.01953	3.43345	3.17101	4.99961	4.93074	3.93972	3.60066	4.78264	4.77373	3.86169	3.71951	ME1	turquoise	RPA1B	Replication protein A 70 kDa DNA-binding subunit B;RPA1B;ortholog
	Solyc03g115200.2	7.90879	8.12437	4.94534	4.88373	7.60773	7.66074	5.23733	5.40729	7.62381	7.55677	7.01191	6.96305	6.92	6.92492	6.47718	6.40581	7.8565	7.79217	4.83801	5.03469	7.71392	7.77606	5.38399	5.50773	7.1647	7.24088	6.90651	6.90941	6.57366	6.73175	6.16153	6.26283	ME4	yellow	PDCB3	PLASMODESMATA CALLOSE-BINDING PROTEIN 3;PDCB3;ortholog
	Solyc03g115230.2	4.48664	4.41675	3.97703	3.98141	3.90238	3.92985	3.41979	3.52935	4.73855	4.73788	4.06334	3.95718	3.7509	3.64011	3.23152	3.4395	5.4456	5.38323	3.13073	3.23182	4.50055	4.51606	2.77012	3.02551	3.89402	3.74983	3.63315	3.67731	3.80001	3.79672	3.02413	2.89316	ME2	blue	CLPB1	Chaperone protein ClpB1;CLPB1;ortholog
	Solyc03g115370.2	4.94008	4.74663	3.79687	3.91576	4.40496	4.26399	3.40151	3.37393	3.64914	3.56142	3.43712	3.58756	3.25384	3.03477	3.45541	3.15675	5.06243	5.07906	3.59777	3.68041	4.43697	4.37774	3.60623	3.71664	3.56938	3.52032	3.59178	3.62362	3.21395	3.17761	3.51749	3.40138	ME9	magenta	DGK1	Diacylglycerol kinase 1;DGK1;ortholog
	Solyc03g115380.1	3.93383	3.94035	0.965868	0.819407	3.67355	3.60082	0.685807	0.351723	5.2151	5.13245	1.99585	1.93851	4.96665	4.94994	2.81184	2.64513	4.58685	4.5232	0.46168	0.284358	4.9293	4.9977	0.560326	0.581274	3.88329	3.80903	2.02285	2.08627	3.89117	3.87561	2.10087	2.34708	ME4	yellow	UGD1	UDP-glucose 6-dehydrogenase 1;UGD1;ortholog
	Solyc03g115500.2	5.05647	5.08652	5.96976	6.03811	4.31946	4.35642	4.92092	4.89231	5.72814	5.82988	5.99839	5.97888	5.10097	5.18883	4.79437	4.80074	4.85795	4.79441	5.86754	5.75761	4.32274	4.37461	4.84345	4.9089	5.58077	5.59546	5.81335	5.81459	4.80757	4.6401	4.71001	4.7927	ME7	black	At5g07830	Heparanase-like protein 1;At5g07830;ortholog
	Solyc03g115530.2	3.37733	2.22245	4.09744	4.61172	3.1754	2.81949	3.47536	2.64594	3.89607	3.25223	4.15015	3.91994	2.39941	2.09128	3.15499	2.45228	3.54809	3.53554	4.41259	4.58036	2.79226	2.51641	3.17014	2.99855	3.79686	3.52626	3.92162	3.54829	1.84468	2.75804	2.93235	2.36665	ME7	black	CYCD3-1	Cyclin-D3-1;CYCD3-1;ortholog
	Solyc03g115550.2	4.38797	2.30589	4.60145	5.26468	0	0	0	3.01578	3.20424	3.21113	3.60817	2.39287	0	2.75536	0	3.59703	2.36397	3.57814	0	4.49379	2.44192	3.03019	0	0	2.50356	2.4872	3.44514	0	0	0	0	0	ME7	black	MPA1	Puromycin-sensitive aminopeptidase;MPA1;ortholog
	Solyc03g115560.2	4.11468	4.07539	0.594639	0.782582	3.26542	3.24047	1.09781	0.833056	4.92133	4.87008	2.96914	3.01379	4.00354	4.26042	2.98319	2.80032	4.23511	4.15131	0.949849	0.643127	3.54549	3.80078	0.892371	0.988912	4.40417	4.30661	3.0262	3.04917	3.56086	3.32456	2.27827	2.21039	ME4	yellow	At5g07800	Flavin-containing monooxygenase FMO GS-OX-like 9;At5g07800;ortholog
	Solyc03g115650.2	8.94747	8.93819	10.1621	10.2351	8.86309	8.87078	10.2767	10.3273	8.58645	8.55865	9.43305	9.38641	9.17617	9.20949	9.53947	9.49523	8.98412	8.89091	9.96999	9.89733	8.63906	8.60836	10.2767	10.2299	8.30951	8.30306	8.98043	9.06477	9.10424	9.02901	9.52229	9.60015	ME4	yellow	ELF5A-3	Eukaryotic translation initiation factor 5A-3;ELF5A-3;ortholog
	Solyc03g115660.2	6.15121	5.97695	3.85252	3.86566	6.16129	6.14296	4.35108	4.42327	5.25731	5.38424	4.173	4.28162	5.56829	5.58775	4.83511	5.11589	6.21681	6.2575	3.81566	3.90111	6.28	6.32389	4.40491	4.34608	4.94918	5.00279	4.66497	4.52778	5.54213	5.55421	4.94447	4.97206	ME8	pink	IBS1	Protein kinase superfamily protein;IBS1;ortholog
	Solyc03g115690.1	4.42591	4.42935	3.70024	3.63558	4.20027	4.19673	2.36848	1.80475	6.28683	6.18307	4.19226	3.8457	6.79565	6.78338	4.9355	4.37652	4.67577	4.5665	3.25333	2.85184	4.90156	4.85583	2.13428	2.46516	5.14014	5.16325	3.62771	3.71924	5.54955	5.35587	4.49728	4.5758	ME3	brown	At4g05018	Transmembrane protein;At4g05018;ortholog
	Solyc03g115870.2	4.6088	4.43178	3.36222	3.38711	4.20281	4.22202	4.54609	4.40166	5.95479	5.76255	4.31806	4.43593	5.51579	5.42402	5.37746	5.25945	4.25204	4.31259	2.95679	3.00391	4.18235	4.08262	4.31396	4.32716	5.51757	5.56527	4.57153	4.43996	4.94063	4.73377	4.7668	5.03277	ME3	brown	At5g61440	Thioredoxin-like 1-2, chloroplastic;At5g61440;ortholog
	Solyc03g115880.1	5.33022	4.66652	4.50866	0	0	0	0	0	5.01106	5.87773	4.5595	0	0	0	0	0	4.72314	4.85213	5.74878	3.83571	2.98601	2.71423	0	0	4.51099	4.51981	4.06452	4.39737	0	0	2.98194	0	ME7	black	DRB3	Double-stranded RNA-binding protein 3;DRB3;ortholog
	Solyc03g115900.2	5.80591	5.97017	8.25486	8.26922	5.36529	5.28864	7.56576	7.64043	7.82016	7.80014	7.9243	7.93968	7.35389	7.365	8.2165	8.14862	4.98717	5.1194	7.94965	7.90913	5.47972	5.55386	8.10777	8.08894	7.26035	7.18607	7.94039	7.92753	7.34603	7.28207	8.26494	8.33406	ME2	blue	LHCA4	Chlorophyll a-b binding protein 4, chloroplastic;LHCA4;ortholog
	Solyc03g115920.2	4.72711	4.15531	6.8506	7.01106	3.96716	3.90698	6.79318	6.46371	6.19958	6.23031	7.1328	7.20776	4.63374	4.60921	5.62475	5.73595	5.49249	5.63648	6.21693	6.24658	4.18594	3.8817	6.6543	6.51437	6.10931	6.13037	7.06819	7.15824	5.62392	5.65924	6.22071	6.26148	ME8	pink	F9K21.50	IBR domain containing protein;F9K21.50;ortholog
	Solyc03g115950.2	6.75981	6.75447	3.48887	3.45015	5.60817	5.78146	3.74657	3.52489	5.65891	5.85953	4.94271	4.60149	5.32732	5.33225	4.62016	4.42958	6.96049	6.87642	4.0651	3.35145	6.07509	6.18835	3.42882	3.09747	5.55551	5.56898	4.90062	5.0415	5.17765	5.26129	4.48236	4.07305	ME5	green	F1P2.60	Putative uncharacterized protein F1P2.60;F1P2.60;ortholog
	Solyc03g115990.1	6.61375	6.68198	5.1803	5.20302	7.33043	7.30489	5.6861	5.80069	6.46285	6.40229	5.624	5.72288	6.56876	6.6048	6.39117	6.36851	6.67295	6.69146	5.39072	5.49457	7.31749	7.27734	5.66258	5.63438	6.52711	6.47431	5.78995	5.72888	6.74209	6.75189	6.03994	6.11736	ME8	pink	At3g47520	Malate dehydrogenase, chloroplastic;At3g47520;ortholog
	Solyc03g116060.2	6.10012	6.12022	5.87276	5.92461	6.73037	6.58369	4.87526	4.94804	4.75222	4.76513	4.98925	4.8516	5.35926	5.64283	5.33318	5.39666	5.23231	5.28865	3.05686	3.02569	6.03626	6.07686	4.41779	4.1808	6.76457	6.70374	4.76788	4.83966	7.12499	6.92538	4.2038	4.15681	ME1	turquoise	GASA6	Gibberellin-regulated protein 6;GASA6;ortholog
	Solyc03g116070.1	4.47736	5.01635	2.94054	2.63661	5.87132	6.11278	2.56094	3.44372	5.423	5.76804	4.8288	4.50981	6.6027	6.79273	5.72285	5.59257	4.64509	4.63591	0	2.0402	5.69429	5.91781	3.00441	0	4.60761	5.81624	5.29837	5.09931	6.5462	6.69617	5.42365	6.55733	ME3	brown	MIF1	Mini zinc finger protein 1;MIF1;ortholog
	Solyc03g116200.1	0	0	0	0	0	0	0	0	0	0	0	7.294	0	0	0	0	0	0	0	0	7.66986	7.35645	0	0	0	0	0	0	0	0	0	0	ME0	grey	LRX6	Leucine-rich repeat extensin-like protein 6;LRX6;ortholog
	Solyc03g116390.2	5.04577	5.02577	0	0	1.65124	2.10022	0	0	0.928074	0.20574	0	0	0	0.443233	0	0.23507	5.66884	5.6181	0	0	2.20834	2.46279	0	0.211874	0.791456	0.790872	0	0.193724	0.912569	0.579921	0	0.223493	ME2	blue	LEA29	Late embryogenesis abundant protein 29;LEA29;ortholog
	Solyc03g116480.1	2.75154	2.8898	5.22016	5.17525	2.13214	1.67177	3.90106	3.71986	2.28435	2.09802	4.11719	3.86004	1.49925	1.79708	2.65594	2.95577	2.37992	2.69255	4.41102	4.31841	1.53231	1.87659	3.94414	3.73818	2.29992	2.21976	3.78684	3.78784	1.87962	1.80333	3.02106	3.11757	ME1	turquoise	F9D24.20	Putative uncharacterized protein F9D24.20;F9D24.20;ortholog
	Solyc03g116510.1	4.62484	5.14549	8.13816	8.30693	4.67481	5.3767	7.66154	7.70162	5.85536	5.5968	7.11452	7.28651	6.19536	6.50049	7.12352	6.991	4.4243	5.23466	8.27224	8.02774	4.09209	5.06886	7.64386	7.60157	5.7785	5.77438	6.69788	6.57675	6.32413	6.00624	6.49628	6.07187	ME5	green	MNB8.8	Ribonuclease P protein subunit P38-like protein;MNB8.8;ortholog
	Solyc03g116530.2	6.94808	7.092	4.24523	4.38923	7.24806	7.14025	4.02239	4.11063	6.59547	6.49734	5.08053	5.07302	5.08784	5.09855	4.59488	4.21188	6.58714	6.51948	4.58278	4.73543	6.93706	6.91711	3.76752	3.8005	5.96138	5.83793	5.25875	5.22065	6.15622	6.01375	4.78155	4.90615	ME5	green	GLYI7	F18B13.24 protein;GLYI7;ortholog
	Solyc03g116590.2	5.34273	5.70868	5.50986	5.4453	6.5596	6.5372	5.45683	5.3946	6.15798	6.26289	5.69191	5.65892	6.26112	6.33942	5.08245	4.84111	6.18867	6.28353	5.73063	5.70016	6.81069	6.88871	5.20744	5.22752	6.20047	6.32454	5.61931	5.62135	6.24801	6.26089	5.34766	5.38399	ME1	turquoise	ATS3A	Embryo-specific protein ATS3A;ATS3A;ortholog
	Solyc03g116680.2	6.15532	6.21824	5.74706	5.81507	5.08743	5.20397	4.81165	4.96449	5.39065	5.46908	5.4187	5.43609	4.72912	4.62936	4.15584	4.20447	6.21653	6.12609	5.29723	5.36382	5.26502	5.29806	4.82002	4.93744	5.1248	5.10965	5.2509	5.19903	4.74976	4.66389	4.65917	4.75887	ME6	red	MBD11	Methyl-CpG-binding domain-containing protein 11;MBD11;ortholog
	Solyc03g116700.2	4.58669	4.98511	8.16457	8.09706	3.74045	4.17318	8.30243	8.38548	7.67115	7.73977	8.60432	8.66256	7.82036	7.85032	8.31837	8.33485	5.46312	5.24039	8.68108	8.64569	3.75321	3.56537	8.21872	8.20207	7.38597	7.40005	8.59679	8.57558	7.7189	7.8325	8.28735	8.39082	ME2	blue	T20N10_180	Haloacid dehalogenase (HAD) superfamily protein;T20N10_180;ortholog
	Solyc03g116740.2	5.8024	5.88843	4.01238	4.14407	5.5744	5.6446	3.88707	3.62357	5.3058	5.4778	4.53361	4.45815	5.03341	5.09302	4.58789	4.54046	6.06851	6.06377	4.01702	3.98588	5.70461	5.7789	3.92961	3.80495	5.44321	5.46128	4.80188	4.69453	5.05618	5.18065	4.29295	4.18945	ME5	green	ROD1	Phosphatidylcholine:diacylglycerol cholinephosphotransferase 1;ROD1;ortholog
	Solyc03g116890.2	4.15095	4.17806	3.2133	3.17759	3.57131	3.49909	4.32899	4.45658	5.06975	4.85237	5.3244	5.49852	5.3509	5.2158	4.71309	4.80935	4.76818	4.79145	4.27178	4.24792	3.2588	3.40327	4.41434	4.27997	5.33177	5.28861	5.85912	5.77029	5.03733	4.99783	5.09015	5.15498	ME6	red	WRKY40	Probable WRKY transcription factor 40;WRKY40;ortholog
	Solyc03g116910.2	4.12039	4.39793	2.41779	2.52957	5.21681	4.97339	1.97482	1.89763	3.1555	3.10421	3.31202	3.23011	4.64858	4.77282	4.6178	4.60538	4.50211	4.41224	3.30162	3.31817	5.12891	5.14039	2.23758	2.31676	2.85257	2.90938	3.57112	3.70807	4.39059	4.34428	4.27451	4.30653	ME4	yellow	CCR2	Cinnamoyl coa reductase;CCR2;ortholog
	Solyc03g116990.1	4.62825	5.32984	3.80821	4.22222	5.75048	5.89514	5.8418	5.8796	3.7052	3.46488	4.03293	4.21346	5.92785	5.90629	5.97439	5.97947	4.60755	4.73438	4.58814	4.4671	5.20115	5.5738	5.8424	6.19395	3.26934	3.60176	4.54818	3.42837	5.49068	5.84787	5.86033	6.06888	ME7	black	MUF9.9	Protein transport protein Sec61 subunit beta;MUF9.9;ortholog
	Solyc03g117050.2	4.70391	4.97603	2.5706	2.47745	4.16148	4.24885	1.99356	1.94106	3.91114	3.964	2.3665	2.63819	4.51625	4.34371	2.94559	3.28301	4.86735	4.93216	3.26615	3.32713	4.27975	4.66658	1.74339	1.96969	3.14767	3.11446	2.84122	3.08558	4.25961	4.09817	3.30447	3.19004	ME5	green	NIP6-1	Aquaporin NIP6-1;NIP6-1;ortholog
	Solyc03g117070.1	5.18584	5.25502	1.25171	1.52188	4.20956	4.50285	2.58091	2.80756	4.5878	4.82488	3.02719	3.10567	4.47904	4.5447	3.78256	3.79978	5.07766	5.39252	2.02625	2.45221	4.2745	4.35074	2.55698	2.84263	4.51867	4.5149	3.56821	3.43058	4.26488	4.39381	3.54547	3.65637	ME1	turquoise	ZFP1	Zinc finger protein 1;ZFP1;ortholog
	Solyc03g117100.2	3.21212	3.27517	1.31314	1.45074	3.73534	3.56462	1.89574	2.15421	3.89393	3.57517	2.82811	2.75848	4.67244	4.4807	3.67582	3.484	2.80625	2.70913	1.46876	1.01179	3.94745	3.78058	2.26804	1.82736	3.67545	3.55687	3.10407	2.69175	4.15188	4.19545	3.57987	3.4777	ME10	purple	At1g80690	F23A5.4 protein;At1g80690;ortholog
	Solyc03g117130.2	4.08978	4.76736	1.21396	1.92908	5.67307	5.76844	3.30218	2.78961	3.43191	3.52433	2.75045	2.63399	4.43793	4.43691	3.24007	3.52458	4.04803	3.53391	1.02738	1.843	5.3997	5.16621	3.92324	3.67309	2.11015	2.86257	1.65155	1.46053	4.21649	4.48043	3.61954	4.02866	ME8	pink	ERF003	Ethylene-responsive transcription factor ERF003;ERF003;ortholog
	Solyc03g117290.1	5.86557	5.99968	3.13997	3.85419	5.57465	5.31968	3.08967	3.60994	4.8875	4.98868	3.83247	3.95754	5.02965	4.82489	3.77827	4.15099	5.58149	5.41346	4.16881	3.73262	5.16472	5.40303	3.65917	3.71685	5.06369	4.93546	4.41288	4.16237	4.88732	4.81155	4.09635	4.13543	ME5	green	At5g25280	AT5g25280/F18G18_20;At5g25280;ortholog
	Solyc03g117430.2	5.32073	5.24679	6.93566	6.95112	4.94008	4.88686	5.55153	5.55603	4.84989	4.72261	6.00587	6.02133	4.24388	4.05874	4.83894	4.60195	5.32072	5.24783	6.19714	6.09942	4.7512	4.72134	5.34892	5.46667	4.87031	4.80632	5.64971	5.71612	4.53349	4.23585	4.83598	4.72263	ME10	purple	At1g15730	At1g15730/F7H2_7;At1g15730;ortholog
	Solyc03g117500.1	5.80543	6.16787	2.1209	1.39542	5.58472	5.57512	2.91622	3.32343	5.62835	5.7125	4.56115	4.59262	5.82735	5.61336	4.74129	4.7016	5.56015	5.72832	2.17478	1.40138	5.90746	5.73241	3.42093	3.16357	5.58093	5.45186	4.91697	4.79088	5.69621	5.71159	5.00683	5.02035	ME4	yellow	VQ33	VQ motif-containing protein 33;VQ33;ortholog
	Solyc03g117590.2	4.81514	5.08796	8.26556	8.34859	4.62582	4.79191	7.18901	7.23041	6.58367	6.45856	7.78261	7.75196	6.67051	6.80033	6.74023	6.53316	4.72442	4.84345	6.85922	6.78309	4.48717	4.65454	7.38698	7.50787	6.33022	6.27773	7.40634	7.42203	6.55348	6.54827	7.12199	7.13814	ME2	blue	ATJ8	Chaperone protein dnaJ 8, chloroplastic;ATJ8;ortholog
	Solyc03g117670.2	5.21689	5.35882	6.7003	6.70661	4.96637	4.7605	5.90394	5.97678	4.81643	4.76612	5.68382	5.63631	4.14081	4.24064	4.71033	4.65718	5.12391	5.25075	6.31162	6.22127	4.91305	4.74573	5.83741	5.90414	4.71109	4.6149	5.44697	5.37645	4.4982	4.5795	4.69881	4.83718	ME10	purple	SKI	F23A5.30 protein;At1g80940;ortholog
	Solyc03g117680.2	4.36704	4.49491	6.35933	6.36692	4.11413	4.15365	5.96342	5.85895	4.40372	4.50201	5.65475	5.71259	4.47096	4.42311	4.82268	4.97659	4.35172	4.54568	5.37943	5.4144	4.00885	4.1346	5.78382	5.75372	4.04355	4.07405	5.13599	5.31402	4.29387	4.45443	5.23478	5.2522	ME1	turquoise	ASG1	ATP-dependent DNA helicase;ASG1;ortholog
	Solyc03g117690.2	3.25046	3.22393	5.41753	5.44522	4.20341	4.14826	5.06016	5.11448	4.26809	4.26125	4.86761	4.93024	4.18969	4.27451	4.70312	4.77316	2.78362	2.79848	5.50388	5.40245	3.95187	3.95909	5.45998	5.4442	4.39554	4.24397	4.95996	4.90183	4.59767	4.62087	4.87582	4.89069	ME5	green	At1g79720	At1g79720;At1g79720;ortholog
	Solyc03g117730.2	4.85775	4.7705	1.19948	1.42897	4.54602	4.55475	2.09414	2.50618	5.11745	5.02232	2.92588	3.08154	4.92888	4.80222	3.84012	3.4982	4.89073	4.85591	1.62536	1.86698	4.92304	4.84461	2.53785	2.34375	4.9639	4.9032	3.54594	3.23194	4.69191	4.53178	3.42588	3.61005	ME1	turquoise	TULP8	Tubby-like protein 8;TULP8;ortholog
	Solyc03g117800.2	5.11925	4.9546	1.62746	1.40906	4.76134	4.6668	1.70648	1.48488	3.92193	3.967	1.95098	1.8779	3.19103	2.85376	1.20958	1.27291	5.02284	5.12548	1.28087	1.55709	4.47272	4.58699	0.990419	1.14869	2.36475	2.34867	1.51309	1.23224	3.0342	2.69253	1.00223	1.05573	ME2	blue	CER3	Protein ECERIFERUM 3;CER3;ortholog
	Solyc03g117840.2	5.89524	5.91985	3.0803	2.40456	5.59061	5.37305	3.11235	3.21169	5.51915	5.4733	3.596	3.89277	5.43046	5.46952	4.10976	3.94761	5.67656	5.72753	2.70326	2.80955	5.07369	5.18642	2.9793	3.02026	5.12754	5.26682	4.34616	4.07903	4.91831	4.91087	4.11863	4.35627	ME4	yellow	GATL3	Probable galacturonosyltransferase-like 3;GATL3;ortholog
	Solyc03g117860.2	0.533933	0.979743	5.42068	5.71193	0.536725	0.537652	4.41963	4.38202	4.62345	4.63401	5.60436	5.79327	2.99787	3.06861	3.83378	3.6596	2.11299	1.65216	5.34326	5.16442	0.351329	0.700858	4.27638	4.08974	5.14107	4.98537	6.20814	6.08991	3.89205	4.02066	5.01254	4.81274	ME2	blue	F9K21.160	Putative uncharacterized protein F9K21.160;F9K21.160;ortholog
	Solyc03g118310.2	4.22672	4.23376	1.6163	1.70712	5.0955	5.1034	2.41609	2.484	3.3487	3.22282	2.28108	1.76794	3.44131	3.41514	2.04177	1.83896	3.70968	3.86453	1.91001	2.09644	5.05735	5.05399	2.65418	2.6962	2.53341	2.5617	1.72019	1.95653	3.58679	3.64833	1.8499	2.10636	ME8	pink	SCRM	Transcription factor ICE1;SCRM;ortholog
	Solyc03g118410.2	3.66777	3.31583	7.34191	7.55124	3.70215	3.81106	6.45676	6.41457	5.76428	5.53653	6.95085	7.10083	4.14745	4.3387	5.9537	6.14268	2.94418	2.89115	7.02857	6.91077	2.69812	2.99697	6.46898	6.5316	5.48992	5.63416	6.74153	6.82895	4.36093	4.65298	5.91543	5.93478	ME8	pink	ACP3	Acyl carrier protein 3, chloroplastic;ACP3;ortholog
	Solyc03g118470.2	3.41785	3.38454	6.39736	6.33749	3.50901	3.45541	6.15864	6.24489	2.81392	3.03802	5.568	5.71882	3.18579	3.3086	4.98631	5.12894	3.87461	3.88413	5.47846	5.62143	3.50312	3.45517	4.70742	4.73129	3.24521	3.03097	4.56031	4.6254	3.28565	3.41576	4.06163	4.22126	ME1	turquoise	NUDT18	Nudix hydrolase 18, mitochondrial;NUDT18;ortholog
	Solyc03g118710.2	3.63314	3.59659	1.56158	1.9982	4.92683	4.67122	2.07029	1.853	2.87396	2.73453	2.12955	1.91735	4.28679	4.17985	3.30468	2.77424	3.6254	3.50793	1.76256	2.04792	5.01743	5.04649	1.96069	2.63494	3.09626	2.98235	2.29081	2.79502	4.496	4.58272	3.65099	3.65368	ME8	pink	CAR5	Protein C2-DOMAIN ABA-RELATED 5;CAR5;ortholog
	Solyc03g118740.2	4.57179	4.51509	0.176355	0.262777	4.77805	4.85797	0.903565	0.217617	3.71443	3.56903	3.34575	3.22916	4.4218	4.42062	3.80479	3.8287	4.7895	4.7935	0.439221	0.558516	4.95585	4.85671	0.598921	0.545585	4.40318	4.51667	3.8823	3.73139	5.02464	4.94743	3.87734	3.94153	ME4	yellow	PIN1	Auxin efflux carrier component 1;PIN1;ortholog
	Solyc03g118750.2	4.81086	4.59059	3.2284	3.55865	5.46597	5.33632	3.37092	3.03522	3.96602	4.05379	3.81754	3.85317	4.13147	3.95964	4.00877	4.01681	4.33835	4.37727	3.64999	3.52218	4.62619	4.69819	3.34523	3.38005	4.33701	4.29631	4.02216	4.09131	4.36771	4.53227	3.81798	3.79743	ME5	green	NMT2	Phosphomethylethanolamine N-methyltransferase;NMT2;ortholog
	Solyc03g118780.2	7.60107	7.60697	2.55731	2.44792	7.49747	7.51315	4.41359	4.43054	7.24768	7.23719	5.78965	5.77288	7.15689	7.17027	6.16356	6.27629	7.62814	7.47497	3.1693	2.88008	7.68661	7.7446	4.569	4.6069	7.43284	7.38926	6.20331	6.24636	7.10625	7.10003	6.16545	6.0937	ME4	yellow	At1g73620	Pathogenesis-related thaumatin superfamily protein;At1g73620;ortholog
	Solyc03g118810.1	5.2867	5.75021	7.77003	7.88157	5.45198	5.27522	8.23741	8.32682	6.08202	5.83689	7.50297	7.50802	5.99005	5.896	7.20856	7.30418	6.06435	5.77828	6.95634	7.0406	5.57926	5.20624	7.22348	7.45161	6.352	6.15566	7.08389	7.13112	5.42143	5.7005	6.05685	6.05657	ME1	turquoise	CML27	Probable calcium-binding protein CML27;CML27;ortholog
	Solyc03g119080.2	6.26714	6.40582	9.60712	9.67481	6.65003	6.58752	8.46373	8.42459	8.54388	8.52069	8.99827	8.99468	7.61757	7.59163	7.79278	7.81687	5.884	5.93066	9.3301	9.32007	6.43603	6.41326	8.05815	8.12174	8.19363	8.12359	8.73407	8.66729	7.04866	7.05435	7.51145	7.53353	ME8	pink	BGLU43	Beta-glucosidase 43;BGLU43;ortholog
	Solyc03g119150.2	2.91927	3.10959	4.80134	4.65587	2.57834	2.55323	4.60264	4.5199	2.80082	2.77343	3.89586	3.75277	2.75663	2.98224	3.78015	3.62799	2.07327	2.06329	3.85435	4.20626	2.10215	2.18755	4.50092	4.52148	2.72186	2.46534	3.74409	3.43773	2.38767	2.61693	3.84363	3.89501	ME1	turquoise	FKBP17-2	Peptidyl-prolyl cis-trans isomerase FKBP17-2, chloroplastic;FKBP17-2;ortholog
	Solyc03g119180.1	3.02935	0	2.93306	3.57854	4.71672	5.20635	3.5082	0	2.75413	2.78186	4.4447	2.78991	5.06885	5.66831	6.17508	4.64248	4.20976	4.98789	0	0	5.50207	5.54934	3.90174	4.59416	0	3.84141	0	4.27273	6.18002	0	5.68802	4.42206	ME0	grey	LBD7	LOB domain-containing protein 7;LBD7;ortholog
	Solyc03g119220.2	4.65021	4.58986	2.7009	2.5155	4.89177	4.79758	3.07946	3.09991	4.44045	4.42653	3.3077	3.2804	4.42468	4.35055	3.4737	3.56733	4.70942	4.75837	2.40542	2.59113	5.06178	4.93067	3.13142	3.07989	4.56959	4.46798	3.50534	3.55778	4.34859	4.34484	3.4482	3.6761	ME1	turquoise	KIN7A	Kinesin-like protein KIN-7A;KIN7A;ortholog
	Solyc03g119250.2	2.78355	2.92099	2.75428	3.20166	1.9097	1.66466	4.83239	4.7796	3.2851	3.40239	3.79154	3.94598	3.163	3.33745	3.9471	3.83811	3.57422	3.57894	3.45983	3.61075	1.59143	2.04768	4.03358	4.13185	3.64515	3.63257	3.89599	4.01469	3.40316	3.34357	4.14097	4.02842	ME2	blue	SARD1	Protein SAR DEFICIENT 1;SARD1;ortholog
	Solyc03g119390.2	5.3243	5.11373	2.33441	2.05171	4.70743	4.44209	3.21623	2.76491	4.12479	3.79335	4.36954	4.73807	4.61629	4.76457	5.33113	5.1823	5.08124	5.03253	2.40261	2.15155	4.17025	4.26521	3.31611	3.41919	3.70958	3.8693	4.39637	4.69831	3.8318	3.83409	4.42309	4.55424	ME4	yellow	BEE3	Transcription factor BEE 3;BEE3;ortholog
	Solyc03g119520.2	5.37086	5.40052	6.44066	6.5041	4.89929	5.04539	5.72474	5.81376	4.86264	4.85906	5.86236	5.81002	4.5577	4.68084	5.31211	5.27457	5.51212	5.56936	5.85139	5.8958	4.99773	4.95977	5.65434	5.59099	5.18724	5.12217	5.73039	5.52499	4.86548	4.91538	5.14277	5.2016	ME10	purple	T21H19_30	Putative uncharacterized protein T21H19_30;T21H19_30;ortholog
	Solyc03g119540.2	4.41145	4.49479	6.03827	6.15895	3.9713	3.86224	4.85317	4.81005	5.05813	4.94732	5.12054	5.02693	3.77504	3.7439	3.99658	4.18651	4.13599	3.9414	5.43423	5.43699	3.93624	3.69713	4.93147	5.13838	4.42458	4.47787	5.1872	5.07002	3.85069	3.93814	4.63429	4.68798	ME1	turquoise	COL16	Zinc finger protein CONSTANS-LIKE 16;COL16;ortholog
	Solyc03g119590.1	0	0	0.956559	0	1.03644	0.898658	2.83344	3.89369	4.89504	5.24655	2.8027	2.89222	4.04943	4.28055	4.23392	3.98442	2.38414	2.29008	2.35461	1.48921	1.86961	1.33067	4.00088	3.43276	4.94001	4.13333	3.87602	3.84265	6.92681	6.97942	6.30174	5.9358	ME6	red	ZFP10	Zinc finger protein 10;ZFP10;ortholog
	Solyc03g119600.1	6.23124	5.77332	6.25605	6.09603	6.37443	7.03777	8.31202	8.12807	7.88597	8.1638	7.57336	7.30546	7.60942	7.84493	8.19177	7.91416	6.94478	6.82776	6.81046	6.9707	7.37848	7.17781	8.53504	8.51498	8.17226	8.16453	8.02705	7.7435	9.26801	9.21773	9.13178	8.92293	ME6	red	At3g01230	Putative uncharacterized protein At3g01230;At3g01230;ortholog
	Solyc03g119660.1	3.53457	3.56283	4.72649	4.73972	2.92915	2.61481	4.82441	4.78652	4.0904	4.22103	4.98167	4.979	4.43365	4.49277	4.82206	4.73232	3.27457	3.41287	5.30837	5.32647	2.36712	2.40972	5.11395	5.06519	3.77088	3.77463	4.76561	4.90371	3.5651	3.58586	4.38339	4.35096	ME5	green	PCR6	Protein PLANT CADMIUM RESISTANCE 6;PCR6;ortholog
	Solyc03g119770.2	1.57844	1.79631	4.40611	4.46808	1.21858	0.923164	3.61377	3.7481	2.05452	1.46833	4.70612	4.72446	0.523968	0.683815	3.16706	3.02948	1.70777	2.02971	4.47842	4.43497	0.860566	1.69053	4.22912	4.13845	1.61656	2.01992	4.39945	4.33277	1.42889	1.47936	3.52826	3.29876	ME1	turquoise	TCP12	Transcription factor TCP12;TCP12;ortholog
	Solyc03g119930.1	4.79326	4.79655	3.14366	3.30871	4.8276	4.87781	3.65524	3.67675	3.33053	3.27541	2.58772	2.60254	4.20261	4.08753	3.61373	3.51746	4.77148	4.76105	2.78848	2.82182	4.80053	4.93176	4.222	4.30455	2.94994	2.8742	2.89076	2.85856	4.38215	4.23228	3.77948	3.92413	ME8	pink	MOT2	Molybdate transporter 2;MOT2;ortholog
	Solyc03g119980.2	6.98706	7.09366	4.5534	4.50412	6.93694	6.893	5.88909	6.05593	7.6756	7.64656	6.14342	6.07855	7.86259	7.91783	7.08119	7.11517	7.09738	7.04002	4.99884	5.11992	7.2907	7.29199	5.82376	5.79428	7.21909	7.19426	6.26357	6.25417	7.43718	7.44766	6.75877	6.73973	ME3	brown	CSE	Caffeoylshikimate esterase;CSE;ortholog
	Solyc03g120040.2	5.92783	5.96404	1.6256	2.5201	6.40333	6.27488	1.74285	1.67292	4.35305	4.41198	2.25761	1.99368	4.87999	4.61062	2.13659	2.09685	5.92897	6.10487	1.76197	2.35737	5.62424	5.46547	1.85716	2.01293	4.83993	4.77216	2.23156	2.16616	4.93173	5.17093	1.91791	1.48248	ME5	green	DGR2	At5g25460;DGR2;ortholog
	Solyc03g120050.2	4.30542	4.94019	2.67472	0	3.77677	4.04644	1.79958	0	3.20535	2.89864	2.03427	1.44442	1.62292	1.64526	0	0	4.46781	4.51472	2.34112	0	3.48455	2.73327	0	0	2.18108	4.02918	2.68398	0	2.07325	3.01661	0	0	ME5	green	GATL8	Probable galacturonosyltransferase-like 8;GATL8;ortholog
	Solyc03g120060.2	5.10514	5.17054	1.13183	1.06193	4.24411	4.19613	0.603892	0.772043	3.52552	3.6212	0.806461	0.902912	2.94681	2.99593	0.910542	0.806269	4.75059	4.80979	0.659972	0.902884	3.85797	4.14127	0.624088	0.509831	3.77654	3.85101	1.13427	0.999598	2.90427	2.79631	0.75428	0.82932	ME5	green	CYP734A1	Cytochrome P450 734A1;CYP734A1;ortholog
	Solyc03g120160.1	3.19498	3.81052	5.14759	5.79499	3.93007	2.84446	5.35214	5.14513	4.17405	2.9642	3.36946	5.18556	4.59136	4.86559	5.5209	4.5654	2.14753	4.25855	6.43846	5.56207	3.0501	3.68082	4.86644	5.16213	3.64464	3.08927	4.09635	4.84977	3.87618	3.63452	6.14913	4.37613	ME1	turquoise	At5g11090	At5g11090;At5g11090;ortholog
	Solyc03g120260.2	1.02061	0.97188	1.70142	1.41662	0.946493	1.30104	3.27004	3.37856	2.20317	2.3967	2.60187	2.71707	3.51118	3.63419	3.67412	3.94105	1.99732	1.81848	1.53591	2.15162	1.7144	1.35541	3.10701	3.36833	2.45757	2.66201	3.41866	3.23726	4.36377	4.21853	3.83749	4.02895	ME6	red	At3g15980	Coatomer subunit beta'-3;At3g15980;ortholog
	Solyc03g120290.2	5.13793	5.05458	0.409567	0.826739	4.14227	3.73312	0.668979	0.871736	6.12765	5.80384	4.0582	4.32172	4.73088	4.63363	3.48755	3.31442	5.29996	5.15266	1.13102	0.855904	4.59655	4.97356	0.234843	0.40052	6.00938	5.99792	3.82949	4.20467	5.33125	5.05968	3.45633	3.26921	ME4	yellow	At1g51850	Leucine-rich repeat protein kinase family protein;At1g51850;ortholog
	Solyc03g120390.2	6.02708	5.88526	0.491298	0.558306	5.55855	5.62622	0.883252	1.5428	3.00885	2.69501	1.68292	1.48946	3.68029	3.67339	3.20892	2.8868	5.75534	5.84247	0.702524	1.00246	5.44535	5.48131	0.906791	1.24863	2.87944	2.75165	2.08129	2.01916	4.04025	3.97906	2.91295	2.90535	ME8	pink	IAA16	Auxin-responsive protein IAA16;IAA16;ortholog
	Solyc03g120420.2	6.48335	6.76255	6.15278	6.29921	6.1516	6.53894	4.41399	4.39793	4.32284	4.0006	3.80662	4.17515	4.25352	4.21261	3.67299	3.1839	6.47513	6.25666	5.06908	5.15196	6.29145	6.24853	4.86831	4.4322	3.24542	3.18861	2.9126	2.04215	4.95919	5.05989	4.00768	4.21093	ME6	red	MYB10	MYB transcription factor;MYB10;ortholog
	Solyc03g120600.2	1.26978	2.12378	3.5608	3.65836	2.78987	2.85707	5.14597	4.90208	2.9746	3.06215	3.7164	3.54566	4.2907	4.47999	4.82857	4.59405	1.4491	1.95749	3.5093	3.54139	2.63443	2.51252	5.02878	4.69158	2.41602	3.06828	3.0917	3.44834	3.19373	3.36945	4.01318	3.91057	ME2	blue	PCR8	Protein PLANT CADMIUM RESISTANCE 8;PCR8;ortholog
	Solyc03g120730.2	5.05165	5.00217	7.28085	7.31029	5.16601	4.99099	6.86367	6.92321	5.28914	5.20934	6.04114	6.12748	4.74326	4.78973	5.54628	5.56869	4.79938	4.76238	7.20444	7.19615	4.7302	4.90278	7.01879	7.05082	4.92009	4.95947	5.86305	5.92402	4.97389	4.86236	5.74222	5.85918	ME4	yellow	TAUE3	Sulfite exporter TauE/SafE family protein 3;At2g25737;ortholog
	Solyc03g120870.2	3.35227	3.82036	0.63689	1.30127	4.37744	4.31412	1.49729	1.54852	5.04519	5.18643	1.84811	2.00742	5.01735	4.95106	2.25593	2.11244	3.73498	3.56689	0.516313	0.970388	4.68666	4.76059	1.13484	1.05614	5.22028	5.27273	2.60111	2.372	5.13248	5.17515	2.20859	1.89578	ME1	turquoise	At3g16300	CASP-like protein 3A1;At3g16300;ortholog
	Solyc03g120930.1	3.6518	4.08208	2.51626	2.86676	5.34227	5.01066	3.20597	2.71563	3.74509	3.86703	3.52987	3.12983	4.73777	4.18714	4.32003	4.60861	4.10379	4.38394	1.8025	1.8848	4.94202	4.8775	3.10354	3.20559	3.56674	3.31129	3.4464	3.22591	4.61123	4.5843	4.00566	4.29815	ME1	turquoise	At2g43990	GPI-anchored adhesin-like protein;At2g43990;ortholog
	Solyc03g120970.2	5.32922	5.27022	2.93245	2.77287	5.40226	5.58238	3.17784	3.06535	4.41607	4.34389	3.84159	3.89717	5.2993	5.20225	4.25179	4.33728	5.46805	5.34456	3.13213	3.40465	5.77031	5.61497	3.17965	2.90464	4.64694	4.66334	4.1899	3.98683	5.29228	5.27115	4.51446	4.54583	ME1	turquoise	DTA4	Downstream target of AGL15-4;DTA4;ortholog
	Solyc03g121010.2	3.6823	3.76229	3.90691	4.02525	1.49554	0	0	1.06665	3.11023	3.62412	4.25699	3.95371	0	0	0	0	3.18594	3.30543	4.09596	4.53738	0	0.736968	0	1.43365	3.83828	3.79814	4.14135	4.21037	0	0	0	0	ME7	black	B3GALT8	Probable beta-1,3-galactosyltransferase 8;B3GALT8;ortholog
	Solyc03g121040.2	5.03371	5.10547	4.80989	4.69683	6.42975	6.34136	5.80983	5.75561	4.38849	4.36195	4.41781	4.31571	5.55266	5.3882	5.57413	5.45598	4.58485	4.58673	4.69363	4.71838	5.91899	5.86856	5.60498	5.60897	4.38975	4.42253	4.33244	4.41585	5.18724	5.14008	5.14156	5.3482	ME7	black	At3g21360	Clavaminate synthase-like protein At3g21360;At3g21360;ortholog
	Solyc03g121060.2	5.76605	5.72966	6.2705	6.33122	5.50675	5.482	6.49577	6.45743	6.70001	6.65891	7.74684	7.74825	6.40499	6.4672	7.34279	7.32531	5.49233	5.45329	6.56299	6.51609	5.16512	5.30489	6.78259	6.85574	6.78897	6.72227	7.69661	7.65212	6.22102	6.12009	7.15947	7.20722	ME2	blue	IAA26	Auxin-responsive protein IAA26;IAA26;ortholog
	Solyc03g121090.2	4.26483	4.35686	7.36256	7.45266	3.11152	3.49255	6.50606	6.54835	4.53836	4.68966	7.098	7.04039	4.86493	4.81061	6.63252	6.43736	3.87423	3.72031	6.7626	6.7465	2.8421	2.77656	6.58877	6.63124	5.07519	5.05124	6.77897	6.75146	5.34044	5.25235	6.76018	6.68466	ME5	green	CAB83157.1	Emb;CAB83157.1;ortholog
	Solyc03g121100.2	3.31968	3.65096	1.4655	1.61403	3.41336	3.26044	4.0276	4.00573	5.16459	4.85065	4.42698	4.5107	5.18815	5.1384	4.94582	4.86178	5.45273	5.43888	2.60126	2.24208	4.70777	4.77369	4.65182	4.83283	5.43422	5.34207	4.58918	4.60196	4.71823	4.83407	4.82819	4.91773	ME3	brown	MWD22.21	Acid phosphatase;MWD22.21;ortholog
	Solyc03g121180.2	1.27785	1.61836	4.67131	4.68118	3.74877	3.84049	5.52883	5.59068	5.17427	5.27895	5.13541	4.94519	5.62519	5.6015	5.90745	5.81955	1.22619	1.3287	4.42675	4.31004	2.64815	2.56857	5.23522	5.37128	5.34156	5.53065	5.23031	5.21202	5.3591	5.39035	5.59614	5.69193	ME9	magenta	APG	GDSL esterase/lipase APG;APG;ortholog
	Solyc03g121190.2	2.1399	2.67805	6.17684	6.33876	1.68097	1.60862	5.76396	5.89351	6.10324	5.99139	6.55427	7.02203	5.97659	6.31752	6.68626	6.44407	3.35098	2.57125	6.62885	6.56189	2.0478	2.16214	5.65797	5.644	6.18833	6.15292	6.90899	6.66749	5.62871	5.44845	5.75478	6.09912	ME2	blue	At1g51920	Transmembrane protein;At1g51920;ortholog
	Solyc03g121400.1	5.71668	5.79627	5.63375	5.64666	5.11207	5.26555	5.91938	6.03071	4.45805	4.59795	5.2772	5.06274	4.12944	3.86637	4.3689	4.27101	5.59856	5.59569	5.80401	5.75524	5.29737	5.18213	5.59171	5.45325	4.15409	4.19732	4.85215	4.5506	4.10264	3.50098	4.3773	4.21072	ME3	brown	DOF1.7	Dof zinc finger protein DOF1.7;DOF1.7;ortholog
	Solyc03g121470.2	2.72474	2.32239	0.480452	0	2.47387	2.3951	0.980034	0	4.67593	5.01617	2.81858	2.291	5.57565	4.98181	3.42668	3.40266	3.37092	3.27084	0.502458	0	4.04354	4.17361	0.509788	0	3.85231	4.0377	1.07397	1.63153	4.73802	4.74834	3.29643	2.91152	ME3	brown	PLDALPHA4	Phospholipase D alpha 4;PLDALPHA4;ortholog
	Solyc03g121530.2	2.88583	2.95022	4.14584	4.30673	3.01807	3.10404	4.62152	4.51567	2.76848	2.55029	3.31386	3.77518	2.35887	2.3212	3.34808	3.14965	2.80672	2.78039	3.68156	3.63906	2.88741	2.89425	4.49432	4.72278	2.54157	2.84463	3.45491	3.45122	2.49801	2.33667	3.17234	3.09967	ME3	brown		#N/A
	Solyc03g121540.2	4.3222	4.46315	9.43777	9.50213	5.08683	5.16954	8.92995	8.90949	6.37838	6.34171	8.52344	8.57422	6.93244	6.8995	7.61237	7.60911	3.95724	4.05282	8.68408	8.61684	4.79903	4.81168	8.87465	8.82893	6.43678	6.42088	8.16466	8.17501	6.80536	6.70533	7.53333	7.45628	ME5	green	BGAL5	Beta-galactosidase 5;BGAL5;ortholog
	Solyc03g121660.2	4.76666	4.89382	5.98496	5.96697	5.20453	5.18618	5.92664	5.9734	4.52667	4.46637	5.05495	5.12486	4.1721	4.16238	4.80619	4.71976	4.59025	4.55935	5.64995	5.71796	5.05561	5.10969	5.88793	5.85773	4.37631	4.60682	4.96644	4.94766	4.32531	4.29914	4.81769	4.85156	ME3	brown	IDD11	Protein indeterminate-domain 11;IDD11;ortholog
	Solyc03g121880.2	7.6173	7.62979	6.37957	6.435	7.49985	7.43033	6.20734	6.19554	6.47232	6.4883	5.86524	5.83389	6.25819	6.30151	5.64331	5.70918	7.61195	7.62094	6.25601	6.20139	7.47462	7.52202	6.31469	6.31707	5.94154	5.90386	5.78461	5.72929	6.35705	6.32137	5.81211	5.7869	ME9	magenta	HAB1	Protein phosphatase 2C 16;HAB1;ortholog
	Solyc03g121900.1	2.14552	3.67353	7.83623	7.59904	4.95587	4.58498	7.57506	7.56552	7.81838	7.57695	5.89309	6.18911	6.70925	6.62065	5.39278	5.01178	2.57849	3.46041	6.83652	6.72309	3.86073	3.83401	6.37679	6.32309	7.45673	7.24931	6.17685	6.08109	6.62902	6.37664	5.06465	5.22914	ME2	blue	CAF1-6	Probable CCR4-associated factor 1 homolog 6;CAF1-6;ortholog
	Solyc03g121940.2	4.72745	4.89299	3.22665	2.86039	3.66585	3.86392	2.38599	2.13196	3.24185	3.06601	2.72708	2.82599	2.02178	2.23653	1.93024	1.7667	4.72457	4.63763	3.22009	3.08956	3.89057	3.97451	2.24202	2.32277	3.05527	3.07315	2.77808	1.99215	2.04884	2.53508	1.63174	1.67025	ME9	magenta	NFYA5	Nuclear transcription factor Y subunit A-5;NFYA5;ortholog
	Solyc03g122080.2	1.01564	1.69523	0.35934	0.407873	1.6291	1.80792	0.487151	0.831828	4.25807	4.29514	2.44656	2.24969	5.11289	5.05626	3.43594	3.62717	1.43152	1.62014	0.492433	0.356498	2.37828	2.21656	0.687427	0.726992	3.89989	3.846	2.13316	2.17198	4.18565	4.16234	3.48913	3.14176	ME3	brown	At3g14170	Uncharacterized protein;At3g14170;ortholog
	Solyc03g122130.2	0.753988	0.79367	0.257245	0.155222	4.44678	4.5757	4.48976	4.62555	0.23986	0	0	0.133102	3.83902	4.11001	4.48301	4.20994	0.505308	0.583562	0	0	4.44314	4.44148	4.35535	4.37582	0.120853	0.121121	0	0	4.05122	4.11278	4.35759	4.47634	ME7	black	GLO4	Peroxisomal (S)-2-hydroxy-acid oxidase GLO4;GLO4;ortholog
	Solyc03g122340.2	3.50065	3.42901	4.2303	4.11346	3.49264	3.6234	5.30278	5.45141	3.22647	3.27269	3.80399	3.78085	4.23095	4.2618	4.16039	4.25211	4.51562	4.44343	4.53095	4.29577	4.02224	4.05562	4.97391	4.91613	4.21749	4.19718	4.66808	4.77512	3.72905	3.78098	3.82832	3.99968	ME4	yellow	LOX3	Lipoxygenase 3, chloroplastic;LOX3;ortholog
	Solyc03g122350.2	4.85941	5.10652	3.77046	3.61572	4.52958	4.30121	4.56931	4.57094	5.78939	5.67502	5.30022	5.2545	5.45287	5.37305	5.54363	5.50429	4.97297	5.00583	4.48397	4.43259	4.32229	4.49015	4.39094	4.36577	5.59329	5.71097	5.85948	5.88254	6.37969	6.46483	6.04034	6.05169	ME6	red	T27I15_130	Cytochrome P450 monooxygenase-like protein;T27I15_130;ortholog
	Solyc03g122360.2	3.0361	3.08141	1.2145	1.08933	5.25388	5.31641	0.626362	0.720511	1.7854	1.20664	1.4713	1.34271	1.71116	1.81953	1.5459	1.64088	2.85831	2.59516	1.52997	1.76126	5.1892	5.19039	0.801976	0.957692	2.27554	2.51929	1.91102	1.86549	2.15023	1.68948	1.67906	1.67509	ME2	blue	CYP71B11	Cytochrome P450 71B11;CYP71B11;ortholog
	Solyc03g123390.2	3.2329	3.33329	0.785741	0.804592	5.13836	5.15472	0.653283	0.589832	3.99163	4.00905	0	0.483796	4.37398	4.42577	0.902993	1.15275	4.30135	4.23401	0.803342	0.711211	5.688	5.75533	0.333763	0.892129	3.77147	3.77571	0.196886	0.513366	3.64729	3.75942	0.692216	0.936235	ME1	turquoise	At1g17430	Alpha/beta-Hydrolases superfamily protein;At1g17430;ortholog
	Solyc03g123410.1	0	0.279714	5.68828	5.58151	0	0.758353	4.14128	4.06758	2.14057	2.01017	3.07074	2.78755	1.39524	1.01597	0.325267	0.323433	0.483809	0.256669	5.14783	4.58936	0	0	4.0073	4.10662	2.42553	2.93231	4.03852	4.25607	1.16868	1.63059	2.16085	1.75366	ME1	turquoise	GLP1	Germin-like protein subfamily 3 member 1;GLP1;ortholog
	Solyc03g123460.2	0.697693	1.34138	4.88668	5.11681	0.879328	1.40907	3.81956	4.07941	2.57441	2.84804	3.70874	4.17586	2.11207	2.53487	3.11624	2.6243	2.29723	1.92215	4.3076	4.12177	1.54246	0.757814	4.19069	4.07847	3.01136	2.97374	3.90395	4.00981	1.5169	1.89206	3.09759	3.18033	ME8	pink	At1g53885	At1g53885;At1g53885;ortholog
	Solyc03g123490.1	5.48846	5.47744	4.10794	3.9433	6.16523	6.20745	4.67349	4.69109	5.29497	5.35969	5.23352	5.19519	5.89903	5.84254	5.662	5.79023	5.53218	5.62783	3.88733	3.95737	6.06705	6.0926	4.74065	4.76348	5.25269	5.1195	5.16977	5.06301	5.62979	5.68403	5.77958	5.79872	ME10	purple	SBT1.5	Subtilisin-like protease SBT1.5;SBT1.5;ortholog
	Solyc03g123600.2	4.94086	4.90846	3.63965	3.65317	4.63209	4.76131	3.50637	3.38676	3.34769	3.1226	3.20227	3.48777	3.1677	3.20921	2.78719	2.98899	4.82834	4.86756	3.42841	3.47311	4.55157	4.65777	3.11198	3.2742	3.14781	3.42002	3.25074	3.21161	3.2028	2.97716	3.13165	3.0245	ME9	magenta	ALAAT1	Alanine aminotransferase 1, mitochondrial;ALAAT1;ortholog
	Solyc03g123620.2	5.04693	5.19758	3.2412	3.39157	4.95218	4.91315	4.40875	4.56327	4.07973	4.00672	3.59903	3.39216	3.75647	3.89606	3.65314	3.81014	5.25476	5.23495	2.79987	2.70129	4.83777	4.82964	3.83241	3.84571	4.64127	4.67259	3.80805	3.70256	4.16389	4.02777	3.57234	3.58123	ME2	blue	PME1	Pectinesterase 1;PME1;ortholog
	Solyc03g123670.2	3.47709	3.32707	0	0.414661	4.11808	3.72782	0.746895	0.237583	3.9631	4.1289	0.87923	0.881575	4.19643	4.34418	2.41326	2.03237	3.84093	3.31091	0	0.356444	4.17054	4.20751	1.04966	0.634165	4.56676	4.55126	0.720651	1.46396	4.03827	4.10073	2.36903	2.02703	ME1	turquoise	At4g19520	Disease resistance protein (TIR-NBS-LRR class) family;At4g19520;ortholog
	Solyc03g123710.2	3.83219	3.91767	2.7226	2.07186	3.20034	3.23899	2.07308	1.28637	3.82386	4.36046	2.30527	3.06365	2.67843	3.22802	1.41748	2.46446	4.67209	4.4441	2.05096	2.21848	3.11492	3.0779	3.10627	2.11747	2.97311	3.72137	3.16858	2.72629	3.51758	3.38003	2.71568	2.587	ME5	green	DJC24	At2g17880;DJC24;ortholog
	Solyc03g123930.1	3.81975	4.03572	4.66433	5.67068	0	2.52058	0	0	4.07834	4.10284	2.53412	2.69176	3.99202	0	4.66764	3.96641	4.49109	4.61972	3.05842	5.11169	3.65692	3.90929	2.887	3.01072	3.72413	0	0	4.15256	4.82322	2.83179	5.37949	3.75665	ME0	grey	EPR1	Proline-rich extensin-like protein EPR1;EPR1;ortholog
	Solyc04g005040.1	2.75103	2.75389	3.20045	3.36517	2.0466	2.2983	4.25833	4.38056	3.49601	3.26935	4.49635	4.54117	3.78781	3.94752	4.45388	4.46513	3.27041	3.3847	2.95159	2.95799	2.09568	2.4524	3.17793	3.23937	4.21388	4.52147	4.49372	4.39349	2.99258	3.62036	3.43899	3.79148	ME2	blue	5MMP	Metalloendoproteinase 5-MMP;5MMP;ortholog
	Solyc04g005050.1	2.97907	3.26941	5.03566	4.98243	3.07188	2.99973	6.32751	6.43088	4.75291	4.43477	5.56356	5.48353	5.52102	5.65359	6.06765	6.08839	3.22524	3.36643	4.90639	4.82848	2.78393	3.20429	5.68323	5.72063	4.43339	4.7534	5.35867	5.3582	5.31327	5.4354	5.83345	5.93973	ME9	magenta	5MMP	Metalloendoproteinase 5-MMP;5MMP;ortholog
	Solyc04g005070.2	3.6826	3.44251	0.869189	0.84335	6.06106	5.9178	0.901916	1.74766	4.22495	4.16371	0.867424	1.15638	5.18651	5.00171	2.12561	2.25874	4.50323	4.4618	1.18452	1.26995	6.29775	6.28495	1.79837	1.29944	4.38483	4.3456	1.7178	1.71254	5.00055	4.90043	2.25649	2.49741	ME1	turquoise	NPF1.2	Protein NRT1/ PTR FAMILY 1.2;NPF1.2;ortholog
	Solyc04g005250.2	4.86242	5.0308	1.81708	1.86233	4.37095	4.3377	1.36528	1.09303	3.1389	3.16324	2.08016	2.24132	2.61653	2.73577	1.85455	1.64049	4.82448	4.76102	1.48996	1.30069	4.34065	4.43415	1.22413	1.27713	2.8388	2.50875	2.3384	2.506	2.84402	2.75123	2.02903	2.22872	ME2	blue	DRM2	DNA (cytosine-5)-methyltransferase DRM2;DRM2;ortholog
	Solyc04g005380.2	5.62131	5.72628	0.654064	0.892108	5.09684	4.839	1.35393	1.5633	3.66595	3.6072	1.09708	1.25087	2.69021	2.64195	1.10582	1.3296	5.88723	5.79121	0.5908	0.572179	4.91695	5.06835	1.79688	1.27911	2.48939	2.3754	0.80309	0.78708	2.63304	2.64629	1.3352	1.51659	ME2	blue	AFP3	Ninja-family protein AFP3;AFP3;ortholog
	Solyc04g005420.2	6.07251	6.12828	4.18228	4.35413	6.05905	6.03276	4.61978	4.65133	5.11723	4.95161	4.31923	4.40722	4.99184	4.8921	4.82416	4.67197	5.96707	5.86323	4.16083	4.08445	5.99235	5.8986	4.35492	4.44634	4.7171	4.67778	4.39806	4.14003	5.09055	5.02929	4.8496	4.92556	ME2	blue	PDCB2	PLASMODESMATA CALLOSE-BINDING PROTEIN 2;PDCB2;ortholog
	Solyc04g005480.1	4.135	4.49191	6.17772	6.32551	4.16973	3.73448	5.822	5.9879	4.94321	4.74232	6.15927	6.08473	4.20845	4.24334	5.3219	5.13599	4.72356	4.86777	5.62727	5.6288	4.12803	4.44209	5.19048	5.23331	4.99206	5.0961	5.70905	5.83869	4.03462	4.10475	4.69326	5.01915	ME8	pink	NRP1	Nodulin-related protein 1;NRP1;ortholog
	Solyc04g005610.2	3.88788	3.91587	7.91528	8.11395	3.12405	3.40121	6.10946	6.1208	2.49494	2.41544	5.95996	6.06134	1.11586	1.26961	4.2491	4.30431	3.40787	3.59151	7.48363	7.43607	2.89275	2.57331	6.32964	6.4238	1.83819	1.95126	5.1701	5.30926	2.54278	2.75379	4.46856	4.45896	ME3	brown	NAC029	NAC transcription factor 29;NAC029;ortholog
	Solyc04g005620.2	0.427366	0.400526	1.68944	1.49454	0	0.603506	3.86255	3.71399	0.842649	0.570176	0.589405	1.12773	5.63026	5.69617	3.47273	3.44553	0	0.368129	1.94051	1.33334	2.52968	2.62959	5.35756	5.41184	2.36876	2.13386	1.26928	0.813726	6.7213	6.62767	6.07218	6.09051	ME7	black	CASP5	Casparian strip membrane protein 5;CASP5;ortholog
	Solyc04g005670.1	6.56804	6.5018	7.72604	7.77547	6.73031	6.654	7.92454	8.01297	6.27352	6.21498	7.19595	7.25588	6.41296	6.47625	7.00628	6.861	6.67658	6.64633	6.97286	7.05839	6.52705	6.49189	7.26979	7.23011	6.08932	5.91031	6.80886	6.82142	6.46182	6.53587	6.7436	6.75047	ME4	yellow	SKIP11	F-box/kelch-repeat protein SKIP11;SKIP11;ortholog
	Solyc04g005700.2	3.03207	3.39574	4.01903	4.1786	3.23818	3.42066	3.29205	2.77698	2.13473	1.8245	2.60791	2.20707	1.96801	2.66493	3.20595	2.73889	2.8062	2.56094	3.7217	3.36464	3.28918	3.33144	4.28154	4.16481	2.04595	2.04323	1.46776	1.89824	2.51304	2.17558	2.68257	3.39785	ME3	brown	BXL6	Probable beta-D-xylosidase 6;BXL6;ortholog
	Solyc04g005720.2	4.68958	4.29294	0	0	4.80163	4.59835	0	0	4.80841	4.49324	0	0	4.83402	4.99641	0	0	4.40474	4.3036	0	0.237008	5.26211	4.89686	0	0	5.69452	5.5333	0	0	5.20607	5.25296	0	0	ME1	turquoise	PXG4	Probable peroxygenase 4;PXG4;ortholog
	Solyc04g005800.2	5.32484	5.25014	4.94489	4.91434	5.75202	5.53925	4.25727	4.2512	4.96697	4.69515	3.94762	4.34724	4.53505	4.55739	3.81286	3.63411	5.53815	5.38685	3.57304	3.76534	5.75601	5.6365	3.88881	3.98657	4.16632	4.33218	3.70204	3.49183	4.82052	4.75581	4.02319	4.14541	ME2	blue	ATHB-6	Homeobox-leucine zipper protein ATHB-6;ATHB-6;ortholog
	Solyc04g006950.2	4.13265	3.39057	3.25439	1.97235	1.77096	1.96699	1.26692	0	3.79108	4.42099	3.26898	1.62216	1.13064	1.79687	1.18642	0	2.75822	1.86438	3.00958	3.73042	0	0	0	0	5.03862	4.84805	3.37676	3.25275	1.54302	2.06211	2.08843	1.07237	ME7	black	At3g19950	E3 ubiquitin-protein ligase RING1-like;At3g19950;ortholog
	Solyc04g006960.2	6.50678	6.23898	2.92532	3.19097	6.46933	6.44207	2.90748	2.97058	5.41974	5.2911	3.93895	4.06901	4.91392	4.9865	3.9729	3.9659	6.58932	6.61675	2.61614	2.7096	6.51945	6.48725	2.65671	2.8061	4.62612	4.56601	3.92238	3.95517	4.70568	4.65685	3.59279	3.5233	ME5	green	ABCG21	ABC transporter G family member 21;ABCG21;ortholog
	Solyc04g006970.2	7.18611	7.02432	1.95166	1.65314	6.92107	6.81633	1.39381	1.41039	4.70416	4.71332	1.69814	1.82725	4.43486	4.44017	2.13843	1.63757	7.15823	7.17587	1.87294	1.93324	6.97065	7.01458	1.52089	1.68436	4.01501	3.9903	1.95963	1.86228	4.18756	4.28012	1.85459	1.90224	ME2	blue	PPC4	Phosphoenolpyruvate carboxylase 4;PPC4;ortholog
	Solyc04g006990.2	4.72572	4.5737	0.496102	0.401366	3.48994	3.5663	0.985698	0.427686	4.5114	4.40441	2.79466	2.82623	3.94246	3.89944	2.52732	2.37049	4.48123	4.28476	1.18435	1.05737	3.84264	3.80012	0.528279	0.94938	3.87204	3.84807	2.85693	2.91466	4.01138	3.8984	2.82829	2.34916	ME4	yellow	BHLH32	Transcription factor AIG1;BHLH32;ortholog
	Solyc04g007000.1	4.39895	4.32677	7.98387	8.05763	2.47246	2.59259	5.19456	5.20542	3.87676	3.86907	7.3014	7.35502	1.58579	2.11392	4.09783	4.36169	4.341	4.23883	7.13379	7.0643	1.08398	1.64409	5.06176	5.28473	3.11269	3.27182	6.20243	6.11009	1.35015	0.94191	3.27297	3.11729	ME10	purple	ARF14	AP2/ERF and B3 domain-containing transcription factor ARF14;ARF14;ortholog
	Solyc04g007030.2	0.546709	0.550456	0.915421	0.748001	1.94351	1.48282	1.03272	1.18453	1.52862	1.6705	1.10256	1.18199	3.75871	3.85809	1.82438	1.98292	0.719084	0.765716	1.56176	1.30163	3.63051	3.78976	1.84252	1.9429	2.70525	2.81198	2.06334	2.20284	5.59169	5.75589	4.0724	3.9949	ME7	black	BBX28	B-box type zinc finger family protein;BBX28;ortholog
	Solyc04g007070.2	4.59815	4.52962	5.21447	5.15437	4.27281	4.2484	5.41561	5.2695	5.66805	5.65024	6.07908	6.08277	5.04755	5.11432	5.55161	5.52358	4.96875	4.8817	5.67397	5.7145	4.36548	4.21824	5.38623	5.36889	5.87766	5.8898	6.23887	6.21014	5.67142	5.71928	5.84799	5.81552	ME2	blue	RPS4	Disease resistance protein RPS4;RPS4;ortholog
	Solyc04g007170.2	3.33452	3.22081	4.86843	5.09732	3.44499	3.02302	5.36934	5.12747	3.19043	3.44168	5.02216	4.77107	2.99575	3.35621	4.44616	4.79781	3.75575	4.1016	5.4096	5.46164	2.97193	3.07654	4.88453	4.89367	3.3843	3.60684	4.79608	4.96814	3.51567	3.37499	4.24588	4.37453	ME1	turquoise	CRRSP9	Cysteine-rich repeat secretory protein 9;CRRSP9;ortholog
	Solyc04g007180.1	4.57094	4.61106	6.04562	6.08265	4.49723	4.63233	6.49658	6.52051	4.56656	4.62597	6.09322	5.97165	4.45149	4.40505	5.81604	5.90305	4.82827	4.74671	6.27321	6.41332	4.33	4.57265	6.35207	6.41619	4.63326	4.37694	5.70113	5.64628	4.17091	4.37603	5.5259	5.67907	ME1	turquoise	ERF118	Ethylene-responsive transcription factor ERF118;ERF118;ortholog
	Solyc04g007210.2	1.61568	1.68811	4.67261	4.77439	1.14456	1.51875	4.60599	4.6596	2.73589	2.7775	4.03207	4.04679	1.65884	1.90019	3.28504	3.28296	1.32453	1.66283	5.02065	5.17998	1.19617	1.28512	4.50708	4.66447	2.76062	2.51518	3.87483	3.91554	1.905	1.96347	3.10806	3.17918	ME1	turquoise	COL6	Zinc finger protein CONSTANS-LIKE 6;COL6;ortholog
	Solyc04g007220.2	5.81959	5.93209	6.61865	6.80779	5.15905	5.27573	6.35418	6.30234	5.50512	5.55442	6.32783	6.39219	5.3072	5.34497	5.9907	5.90899	5.65624	5.65452	6.87564	6.82655	5.08883	5.04433	6.58382	6.58748	5.53849	5.6344	6.354	6.31707	5.3018	5.15188	5.83154	5.95442	ME1	turquoise	At1g68490	At1g68490;At1g68490;ortholog
	Solyc04g007240.1	0.164116	0.419189	4.16149	4.45057	0.164616	0.891145	5.41635	5.3627	1.07754	1.30683	3.55822	3.50074	0.968726	1.13216	4.84432	4.61292	0.270552	0.140031	3.99702	4.22106	0.918718	0.684742	5.80782	5.82572	1.32471	2.04295	2.48242	2.96161	0.983814	1.22728	4.15729	4.26178	ME5	green	IPT1	Adenylate isopentenyltransferase 1, chloroplastic;IPT1;ortholog
	Solyc04g007400.2	6.94459	6.97746	4.59393	4.93886	6.35305	6.27828	4.34546	4.31166	6.64779	6.49944	5.90278	5.9569	6.31203	6.221	5.23689	4.99378	6.85084	6.77133	5.33	5.31964	6.26666	6.27332	4.17019	4.14851	6.54974	6.57057	6.11375	6.08784	5.97354	5.86516	5.06778	5.06897	ME5	green	At1g07440	Tropinone reductase homolog At1g07440;At1g07440;ortholog
	Solyc04g007500.1	4.7691	4.50095	7.15017	7.3168	4.73044	4.6728	6.17714	5.99777	6.33533	6.10421	6.92641	7.08605	6.36923	6.36718	6.5397	6.38229	5.04314	4.8055	6.80609	6.68573	4.84963	4.77067	6.12962	6.39539	5.91256	6.08682	7.02327	6.80321	5.62813	5.60495	5.83559	6.0579	ME2	blue	SKIP4	F-box/kelch-repeat protein SKIP4;SKIP4;ortholog
	Solyc04g007530.2	4.43888	4.34382	3.22535	2.86761	4.52646	4.23118	2.76987	2.63193	3.53514	3.55315	2.98206	3.05961	3.479	3.396	3.26715	3.43781	4.85728	4.8494	2.58291	2.67821	4.73122	4.69072	2.34789	2.35547	3.40147	3.26286	3.13643	3.0516	3.45217	3.38194	2.9298	2.99496	ME2	blue	DTX14	Protein DETOXIFICATION 14;DTX14;ortholog
	Solyc04g007580.1	4.08713	4.07724	5.5648	5.67626	3.62446	3.27093	6.61004	6.47959	2.7783	2.64491	6.00385	5.9031	3.04131	2.41207	5.31411	5.27851	4.27769	4.33941	4.78423	4.62783	3.43569	3.19793	4.97811	4.58342	2.89318	3.26118	5.30288	5.28174	3.15822	3.35173	4.12819	4.08211	ME1	turquoise	At3g03280	At3g03280;At3g03280;ortholog
	Solyc04g007620.1	1.20346	1.12366	5.48026	5.55794	1.48619	0.875663	3.98151	4.34492	1.7577	1.13519	4.04537	4.57001	1.87667	1.28861	2.76156	3.17348	1.70171	1.28652	3.51097	3.16006	0.484928	0.437388	2.0739	3.18886	1.57165	1.55782	3.94455	3.71327	0.825456	1.19634	2.58268	1.2168	ME1	turquoise	At2g01300	Mediator of RNA polymerase II transcription subunit;At2g01300;ortholog
	Solyc04g007630.1	6.57632	6.39082	3.41888	3.11458	5.45133	5.19474	3.0155	2.86017	0.862135	1.95377	2.12391	1.45186	0.545515	0.993872	1.31667	1.77892	6.57652	6.48454	2.24173	3.12811	5.26512	5.25464	3.01507	2.31207	2.55618	2.72457	2.66913	2.85597	1.3731	0.529329	1.73725	2.21335	ME9	magenta	HIPP20	Heavy metal-associated isoprenylated plant protein 20;HIPP20;ortholog
	Solyc04g007670.1	4.78097	4.4739	3.79027	2.77187	4.24906	3.61712	3.07006	3.29757	6.11421	5.5381	3.81374	4.34921	5.66909	5.72643	4.50334	4.41221	4.78967	4.94801	3.51097	3.40735	4.44459	3.62443	3.34655	2.97029	5.35203	5.52679	4.21691	4.17299	4.84777	4.43731	4.50949	3.6914	ME3	brown	At1g70990	At1g70990;At1g70990;ortholog
	Solyc04g007690.2	4.75251	4.49621	1.02073	0.929301	4.83839	4.79883	1.29185	1.47507	4.01858	4.13067	2.62709	2.84142	4.22038	4.16058	2.85402	3.08653	5.03113	4.91901	0.811182	0.662566	4.55473	4.57506	1.18211	1.21615	4.34694	4.43474	3.22513	3.05878	4.31146	4.21308	2.86528	2.96889	ME4	yellow	PIN7	Auxin efflux carrier component 7;PIN7;ortholog
	Solyc04g007750.2	3.26529	3.65618	1.12486	0.760055	5.60069	5.42935	2.61314	2.67878	6.28827	6.05038	4.8175	4.87443	7.85463	8.03835	7.31113	7.15981	3.6821	3.66276	1.42201	0.906503	6.7999	6.76707	2.21947	1.95344	5.92747	6.07648	4.30357	4.1898	7.56882	7.64788	7.14341	7.089	ME3	brown	VICTL	Disease resistance protein (TIR-NBS-LRR class) family;VICTL;ortholog
	Solyc04g007760.2	5.16501	5.09686	1.45765	1.01545	5.72816	5.73704	0.920485	0.958441	6.81025	6.68278	3.66789	3.99478	7.71105	7.79766	5.34814	5.27606	6.18706	6.16324	1.88969	2.41026	6.75917	6.789	1.45835	1.36465	6.34478	6.35207	3.73219	3.65516	7.95223	7.98129	5.72168	5.69328	ME3	brown	MLP31	MLP-like protein 31;MLP31;ortholog
	Solyc04g007780.2	4.85028	4.62008	4.76637	4.95888	4.75211	4.60645	2.92911	2.43606	4.96517	4.88893	5.98083	6.13582	5.43687	5.1691	5.73794	5.64919	3.9368	3.81968	5.16183	5.07249	4.26843	4.12598	3.24381	3.2908	4.87852	4.77866	5.82324	5.84172	5.12601	5.12544	5.6325	5.58216	ME6	red	MLP43	MLP-like protein 43;MLP43;ortholog
	Solyc04g007790.2	7.39894	7.45878	9.1764	9.27049	7.59696	7.55037	8.47094	8.47203	9.31383	9.20151	9.73555	9.74659	8.88683	8.98831	9.51266	9.44167	7.92463	7.81679	9.4461	9.39553	7.2224	7.21161	8.62617	8.70627	9.44487	9.42912	9.87357	9.88759	8.98729	9.05779	9.56504	9.54496	ME2	blue	ATMYB95	At1g74430;ATMYB95;ortholog
	Solyc04g007900.2	4.30615	4.04415	5.85077	5.92061	3.42348	3.2873	5.30487	5.27902	4.58121	4.51031	5.35348	5.4444	4.08767	4.00207	4.58191	4.4357	3.93182	3.85431	5.90875	5.80827	3.0173	2.89585	5.3494	5.46127	4.63785	4.68865	5.3407	5.28779	4.04515	3.74056	4.72963	4.57132	ME8	pink	PCR2	Protein PLANT CADMIUM RESISTANCE 2;PCR2;ortholog
	Solyc04g007950.2	4.6958	4.61956	2.14883	2.24163	5.03618	5.02168	2.61335	2.32715	5.51338	5.33841	4.35025	4.52217	5.48354	5.34799	4.66647	4.78483	4.42537	4.17049	2.22437	2.32229	5.07485	5.10722	2.35006	2.91669	5.20913	5.2106	4.61422	4.5129	5.26589	5.36421	4.41359	4.50973	ME3	brown	CRRSP12	Cysteine-rich repeat secretory protein 12;CRRSP12;ortholog
	Solyc04g007960.2	5.34718	5.13052	3.54867	3.35136	5.14003	5.2511	4.03575	3.85631	5.68015	5.49159	4.37108	4.47953	5.67617	5.60264	4.72246	4.56222	5.24233	5.19685	3.77626	3.74438	5.62124	5.55233	4.07975	3.7337	4.69126	4.71106	4.24405	4.25397	5.25725	5.12592	4.22405	4.36147	ME1	turquoise	PXG4	Probable peroxygenase 4;PXG4;ortholog
	Solyc04g007980.2	6.20883	6.30745	6.8179	6.90426	5.77963	5.76258	6.14676	6.19322	5.19872	5.17646	5.61356	5.64736	5.06759	5.19586	5.0544	5.08198	6.02143	5.9449	6.44594	6.39554	5.83593	5.68971	6.09547	6.1607	4.60525	4.78345	5.24184	5.18014	5.22978	5.30827	5.29352	5.30685	ME3	brown	UGT73C3	UDP-glycosyltransferase 73C3;UGT73C3;ortholog
	Solyc04g007990.1	5.42524	4.10028	0	4.10703	4.68749	5.22191	4.04907	0	5.07358	5.13456	4.53152	4.14737	4.63078	3.7243	0	5.17497	5.67278	6.06342	0	5.74402	4.83959	5.90877	4.41114	4.56538	5.30366	5.33302	3.53302	3.31433	4.20136	3.43599	4.27134	0	ME0	grey	At1g67920	At1g67920;At1g67920;ortholog
	Solyc04g008060.2	6.59645	6.80177	3.70599	3.97509	7.07082	6.99783	4.47247	4.3425	5.8403	5.73494	5.54513	5.42664	4.89041	4.75204	5.0469	5.09759	6.19818	6.09234	4.52147	4.43902	6.66826	6.7927	4.82142	4.72659	5.22778	5.01259	5.68375	5.76885	4.7014	4.77977	4.8977	5.01601	ME2	blue	VIT1	Vacuolar iron transporter 1;VIT1;ortholog
	Solyc04g008090.2	5.20885	5.22968	2.91664	3.09021	5.5133	5.41856	3.35841	3.56684	5.23028	5.22444	3.92117	3.71465	5.24144	5.38876	4.25235	4.2644	5.13105	5.03939	3.13179	2.8065	5.44988	5.176	3.24775	3.39784	5.00085	4.93206	4.18156	4.21008	5.0684	5.19183	3.93305	4.04691	ME1	turquoise	At2g01818	PLATZ transcription factor family protein;At2g01818;ortholog
	Solyc04g008100.1	1.74849	1.96204	3.69968	3.862	1.81585	1.54093	5.27418	5.28008	2.79325	2.75745	4.48073	4.6895	2.73	2.91151	4.5721	4.52404	3.4528	3.42407	3.03088	3.08094	1.83092	1.44154	2.93409	2.90809	2.83951	2.63978	4.10466	4.30217	2.6196	2.44872	3.0472	3.18826	ME1	turquoise	At3g02840	ARM repeat superfamily protein;At3g02840;ortholog
	Solyc04g008110.2	5.03788	4.85103	5.12353	5.16879	5.39273	5.33245	6.31872	6.36032	6.16377	6.11913	6.25814	6.3253	6.67153	6.61468	7.14943	7.12213	5.33183	5.30742	5.61714	5.61463	5.49286	5.53175	6.28573	6.32151	5.96998	5.9005	6.38183	6.31119	6.37485	6.33241	7.00303	6.99264	ME6	red	AHK4	Histidine kinase 4;AHK4;ortholog
	Solyc04g008150.1	3.74216	2.19076	3.80821	3.72566	4.68546	4.33626	5.02028	4.93597	3.8042	4.12364	3.56669	3.66687	5.60528	5.6646	4.99715	4.92382	3.55952	3.83012	3.29014	4.3361	4.91624	5.21639	4.7295	4.58636	5.22838	4.42118	3.42456	3.83964	5.95444	6.32969	5.72783	5.56978	ME7	black	ABCB26	ABC transporter B family member 26, chloroplastic;ABCB26;ortholog
	Solyc04g008210.1	6.55138	6.55417	7.81178	7.92704	6.47918	6.46355	7.41676	7.41457	5.5555	5.47408	6.56361	6.63263	4.95983	5.0122	5.55182	5.46542	6.25521	6.20014	7.11177	7.07149	6.22152	6.08061	7.32164	7.42867	5.28604	5.09216	6.08073	6.08429	5.05558	5.11681	5.59549	5.51886	ME3	brown	XTH27	Probable xyloglucan endotransglucosylase/hydrolase protein 27;XTH27;ortholog
	Solyc04g008230.2	3.06799	3.1306	0.862151	0.558246	4.21172	4.06463	1.37309	1.70926	5.34968	5.33689	1.75907	1.67784	4.80211	4.91386	1.86646	1.94581	3.91862	3.99009	0.565736	0.604983	5.37275	5.30755	0.705112	0.537139	4.74115	4.85277	2.25174	2.45941	4.82533	4.8036	1.8319	1.69211	ME1	turquoise	At1g48100	Polygalacturonase At1g48100;At1g48100;ortholog
	Solyc04g008430.1	4.37485	4.29801	4.5732	4.60536	4.75558	4.70023	5.63943	5.64239	4.90771	4.80755	5.13011	5.25523	5.50488	5.4301	5.87538	5.88254	4.32794	4.30192	4.80577	4.78963	4.73303	4.78184	6.0602	6.09764	4.77216	4.75229	5.18579	5.15421	5.15558	5.04109	5.67998	5.75007	ME9	magenta	BRL2	Serine/threonine-protein kinase BRI1-like 2;BRL2;ortholog
	Solyc04g008820.2	5.60985	5.76337	3.52727	3.29834	5.78494	5.83634	4.21566	3.8812	5.57667	5.4902	4.26594	4.08241	5.3213	5.46391	4.77555	4.65925	5.64865	5.64367	3.5382	3.51191	5.954	5.82703	4.03155	4.15721	5.77913	5.73904	4.52551	4.56706	5.46714	5.51152	4.74994	4.69692	ME1	turquoise	HMGB7	High mobility group B protein 7;HMGB7;ortholog
	Solyc04g009030.2	4.47006	4.92008	8.07607	8.11209	5.0439	5.2465	7.81501	7.90682	7.33752	7.28049	7.817	7.81327	6.26324	6.33139	7.58009	7.55119	3.95681	3.90876	7.34478	7.37264	4.72957	4.66202	7.76954	7.78654	6.23722	6.32177	7.41429	7.43647	6.11068	6.17471	7.59712	7.63673	ME2	blue	GAPA2	Glyceraldehyde-3-phosphate dehydrogenase GAPA2, chloroplastic;GAPA2;ortholog
	Solyc04g009050.2	3.02927	2.6534	4.63997	4.6619	2.00044	2.26366	4.24298	4.27215	3.66964	3.71784	4.52928	4.42288	4.42017	4.27237	4.98271	4.87873	3.12465	2.81723	4.93929	4.85908	2.54671	2.45236	4.82899	4.73603	4.03642	4.03119	4.46419	4.4142	4.42124	4.37819	4.81021	4.846	ME2	blue	LNK1	Protein LNK1;LNK1;ortholog
	Solyc04g009440.2	3.24072	3.5271	3.75512	3.84508	3.33657	3.16247	5.31441	5.32917	5.15695	5.29531	5.36629	5.35703	5.90918	6.03203	6.1371	6.06706	3.3393	3.38776	3.93534	3.82651	2.65761	2.96036	4.93609	5.05538	4.98231	5.02286	5.41508	5.48229	5.8488	5.8917	5.95683	6.10134	ME6	red	NAC102	NAC domain-containing protein 102;NAC102;ortholog
	Solyc04g009590.2	5.92298	6.52357	1.09725	0	4.53866	4.32367	0.950883	0	6.86064	6.83547	1.82798	0.8063	5.81736	5.5544	0.888046	1.17259	7.0655	6.67421	1.13743	1.08057	7.10637	7.00113	0.493115	0.462232	8.44867	8.35441	1.04331	1.42264	7.28876	7.25732	1.1462	1.74481	ME1	turquoise	PDF2.3	Defensin-like protein 1;PDF2.3;ortholog
	Solyc04g009630.2	3.37951	3.46288	5.62159	5.61918	3.94732	3.95541	5.4227	5.44038	4.94317	4.94628	5.12426	5.05881	4.61261	4.50023	4.89969	4.92802	3.41246	3.29326	5.87211	5.76401	3.77128	3.57714	5.46588	5.49036	4.52803	4.53486	5.08311	5.03153	4.49467	4.69528	5.08034	5.06299	ME2	blue	At5g11720	AT5g11720/T22P22_110;At5g11720;ortholog
	Solyc04g009900.2	4.69335	4.63886	2.65963	2.65667	4.43314	4.23207	2.5686	2.45636	4.71467	4.57092	3.8112	3.58864	5.05325	5.22812	4.05683	4.10866	4.74212	4.77636	3.98189	3.96763	4.11089	4.34742	2.88048	3.01358	5.17582	5.08824	4.89644	4.64324	5.61754	5.59	4.34067	4.56901	ME3	brown	PPCK1	Phosphoenolpyruvate carboxylase kinase 1;PPCK1;ortholog
	Solyc04g009910.2	6.85753	6.56326	0.88234	1.76297	5.34852	5.51353	1.84205	2.06592	3.64389	3.67153	2.23022	2.40423	3.05981	3.05726	2.9403	2.81371	6.57705	6.4393	1.45486	1.59678	5.69204	5.45792	1.84685	1.68811	2.90401	3.33479	2.27644	2.88762	3.23426	2.99785	2.67407	2.74872	ME2	blue	PPCK1	Phosphoenolpyruvate carboxylase kinase 1;PPCK1;ortholog
	Solyc04g009960.2	5.45031	5.48188	4.34753	4.56623	5.28071	5.3547	4.62979	4.96598	4.12449	4.19521	4.54948	4.702	4.38252	4.30197	4.757	4.80485	5.46534	5.52072	3.40981	3.60997	5.39434	5.47219	4.59962	4.74197	3.42858	3.53748	3.62096	3.37986	4.54407	4.74105	4.19838	4.18257	ME2	blue	THA1	Probable low-specificity L-threonine aldolase 1;THA1;ortholog
	Solyc04g010100.1	7.75022	7.74238	8.46566	5.83665	8.20274	6.84077	6.82203	7.39718	7.84249	8.15551	6.87089	8.67982	7.89417	8.1975	7.83139	6.9057	7.71971	7.13132	7.67119	7.16383	6.95535	7.21773	6.10575	5.30395	7.97103	7.89539	7.78307	7.74179	7.21591	5.12953	5.96155	6.01991	ME0	grey		#N/A
	Solyc04g010140.1	0	0	0	7.07882	0	0	0	0	0	0	0	0	6.5468	0	6.77384	0	5.92981	0	0	0	6.20355	0	0	0	0	7.35067	0	0	0	0	0	6.23519	ME0	grey	JAL9	Jacalin-related lectin 9;JAL9;ortholog
	Solyc04g010190.1	3.87207	4.07016	5.27853	5.58737	3.04128	3.22502	3.91508	4.38995	4.95675	4.87849	4.92533	4.96061	3.55254	3.63675	4.45304	4.206	3.5888	3.80985	5.14607	5.09497	2.96194	2.7811	4.10929	4.49406	4.46721	4.37595	4.95007	4.85665	4.01319	4.07501	4.27013	4.5764	ME8	pink	At3g12345	FKBP-type peptidyl-prolyl cis-trans isomerase;At3g12345;ortholog
	Solyc04g011390.1	9.12936	9.17114	7.37234	7.62941	9.26486	9.25059	8.03148	7.80725	9.0309	9.00863	8.12179	8.047	8.91542	9.07975	8.51583	8.3321	9.14605	8.97045	7.62445	7.39892	9.14043	9.02861	7.80681	7.74624	9.00339	9.03858	8.14491	8.15548	8.94196	8.98608	8.34134	8.33224	ME1	turquoise	At1g07660	Histone H4;At1g07660;ortholog
	Solyc04g011440.2	6.26068	6.19641	5.0962	5.09022	6.37884	6.25341	4.97938	4.96158	5.31872	5.2837	4.67831	4.73725	4.24566	4.40545	4.13022	4.16492	7.19024	7.17807	4.54927	4.54223	6.79239	6.80235	4.42628	4.33031	4.73191	4.72348	4.61253	4.61072	4.85032	4.89768	4.10949	3.97808	ME2	blue	HSP70-5	Heat shock 70 kDa protein 5;HSP70-5;ortholog
	Solyc04g011480.2	0.403685	0.915249	7.10432	7.21097	0.994782	0.962197	6.72397	6.83933	4.64244	4.41523	6.52745	6.65109	5.28447	5.27815	6.38076	6.41078	1.25765	1.38791	7.48891	7.40694	0.92023	0.846556	6.88539	6.94396	4.43911	4.07776	6.55228	6.43143	4.36559	3.98463	5.95777	5.9602	ME2	blue	At1g48970	NagB/RpiA/CoA transferase-like superfamily protein;At1g48970;ortholog
	Solyc04g011520.2	4.49403	4.56099	5.53412	5.57649	4.31645	4.36672	5.5923	5.55418	4.16092	4.1677	5.01125	4.96785	4.15786	4.03902	4.70452	4.80952	4.39427	4.4659	5.69132	5.62864	4.21798	4.28171	5.31836	5.29673	4.05246	4.05382	4.81554	4.74661	4.11534	4.28778	4.81007	4.83959	ME4	yellow	PBL10	Probable serine/threonine-protein kinase PBL10;PBL10;ortholog
	Solyc04g011750.2	4.10544	4.6347	8.71328	8.94061	3.89124	3.74137	7.72537	7.71982	6.62023	6.69123	8.61806	8.83039	6.315	6.78524	7.69594	7.81448	3.95758	3.84947	9.00384	8.93616	2.82145	3.07383	7.71881	7.57956	7.3172	7.26608	8.65449	8.57808	5.97158	6.20332	7.72627	7.62124	ME2	blue	At3g01311	Actin cross-linking protein, putative (DUF569);At3g01311;ortholog
	Solyc04g011770.2	2.14998	2.23877	4.09345	4.50512	2.0704	2.22597	2.9592	3.33438	3.50056	3.14126	3.55569	4.12667	2.16424	2.70546	3.58297	2.89588	1.65713	1.74399	4.15635	4.51298	2.05939	2.03345	3.36391	3.50842	3.51508	3.23076	4.22794	4.14455	3.14114	3.03267	3.21382	3.3574	ME8	pink		#N/A
	Solyc04g011800.1	0	0	4.50419	5.19943	0	0	4.90853	5.4226	0	0	4.69406	4.53977	0	0	4.50012	3.04637	0	0	3.2496	3.25086	0	0	5.12201	4.50478	0	0	4.64003	4.69899	0	0	3.49443	2.92477	ME1	turquoise	GRXS1	Monothiol glutaredoxin-S1;GRXS1;ortholog
	Solyc04g011810.1	0	0	4.86164	5.05178	1.30095	1.09747	7.10467	7.02419	0	1.10883	4.07348	5.05108	1.28797	2.79899	5.25091	5.10442	1.1057	0	4.56657	4.35564	0	0	6.43022	6.21424	0	0	4.31433	4.69899	1.09917	1.81775	4.93199	4.37717	ME5	green	GRXS6	Monothiol glutaredoxin-S6;GRXS6;ortholog
	Solyc04g011830.1	0	1.08794	5.09499	4.70158	1.30095	0	6.31403	6.57372	0	0	4.41688	3.74056	0	1.31608	4.68477	4.3132	0	0	3.2496	2.55292	1.14009	0	5.91958	5.42789	0	1.13367	3.09728	3.48756	1.09917	0	4.24585	3.52978	ME1	turquoise	GRXS6	Monothiol glutaredoxin-S6;GRXS6;ortholog
	Solyc04g011840.1	0	0	3.31216	2.66938	0	0	4.90853	4.45585	0	0	4.33839	3.60051	0	0	2.03207	3.04637	0	0	2.73855	2.82482	0	0	5.06484	3.99281	0	0	1.8153	2.47007	0	0	2.61707	2.30921	ME1	turquoise	GRXS6	Monothiol glutaredoxin-S6;GRXS6;ortholog
	Solyc04g011850.1	0	0	3.91043	3.55128	0	0	5.39196	5.48015	1.12281	0	3.48289	3.07382	0	0	4.3981	3.9563	0	0	3.2496	3.71924	0	0	5.28106	5.33399	0	0	2.86757	3.33363	0	0	2.89118	2.30921	ME1	turquoise	GRXS6	Monothiol glutaredoxin-S6;GRXS6;ortholog
	Solyc04g011860.1	0	0	4.02793	4.3687	0	0	4.03307	4.2059	1.74649	1.72831	5.12658	4.37758	0	1.31608	3.7398	3.81458	0	0	3.45016	4.17302	0	0	3.18867	4.11077	1.16279	0	3.62492	3.62665	0	0	2.61707	2.92477	ME1	turquoise	GRXS1	Monothiol glutaredoxin-S1;GRXS1;ortholog
	Solyc04g011910.2	3.79065	3.13443	1.21542	2.80287	4.0056	3.54114	2.12167	2.8234	4.52854	4.12667	0.691799	2.28986	3.62511	4.30794	3.23226	1.30612	2.7811	2.70375	0.774444	2.27535	2.71723	2.6771	2.57069	2.67633	3.1821	2.69029	2.05166	1.74018	3.39422	2.65149	1.61547	0.750249	ME1	turquoise	MXK3.7	At5g64850;MXK3.7;ortholog
	Solyc04g012030.2	4.88631	4.86862	3.15279	3.31865	5.5794	5.48902	3.22163	3.30839	4.75678	4.70817	4.40811	4.37367	5.17537	5.24039	4.56629	4.49994	4.90497	4.75059	2.97328	2.62395	5.50984	5.47638	3.59617	3.31613	4.59454	4.41422	4.42336	4.24454	4.85093	4.86792	4.48529	4.43534	ME4	yellow	PAT08	Protein S-acyltransferase 8;PAT08;ortholog
	Solyc04g012140.1	4.78623	5.34266	3.02535	0	2.43638	3.95472	0	2.65881	2.0676	4.07738	2.77317	0	0	3.28245	0	3.77239	4.09024	5.23921	2.37722	2.11249	2.13618	1.91127	3.61669	0	3.02706	2.9974	3.08499	3.42267	0	0	3.50172	0	ME0	grey	PAC2	Putative proteasome subunit alpha type-4-B;PAC2;ortholog
	Solyc04g012160.2	5.89624	5.68461	4.87702	4.92751	4.33783	4.27095	4.38446	4.29012	3.67132	3.66482	4.69973	4.56817	3.99605	3.91113	4.54401	4.28147	5.6443	5.63466	4.92657	4.86719	4.03329	3.90505	4.51349	4.60454	3.80333	3.84052	4.58195	4.56241	4.11912	4.16657	4.80535	4.63368	ME6	red	SRK2F	Serine/threonine-protein kinase SRK2F;SRK2F;ortholog
	Solyc04g014290.1	4.74629	4.36184	0.878598	1.69065	4.35655	3.6641	2.68064	2.44968	2.50192	2.67386	0.821933	1.79045	1.50185	0	1.56994	0.956573	5.70087	5.24314	0	0	3.4908	3.19228	1.47838	0.900849	2.06706	2.28355	0.85439	2.23736	0.809754	1.8086	2.15368	2.15778	ME2	blue	OBAP1B	Oil body-associated protein 1B;OBAP1B;ortholog
[truncated: 2,216 more rows]

## Sheet: TableS3
	ME1-U
		S. lycopersicum database
			sterol biosynthetic process (GO:0016126)	4.04e-08
			water transport (GO:0006833)	0.00159
			regulation of cell cycle process (GO:0010564)	0.00257
[truncated: 174 more rows]
